# Supplementary material for: miR-33a-5p in small extracellular vesicles as non-invasive biomarker for oxaliplatin sensitivity in human colorectal cancer cells
Source: Biochem Biophys Rep. 2021 Apr 7;26:100996. doi: 10.1016/j.bbrep.2021.100996 (PMC8058522; doi:10.1016/j.bbrep.2021.100996)
Supplement: Multimedia component 1 [file mmc1.xlsx]

## Sheet: Sheet1
SystematicName	Intracellular miRNA expression (/miR-103a)						comparison of intracellular miRNA expression
	SW620	SW620-OxR	HCT116	HCT116-OxR	SW480		SW620-OxR/SW620	HCT116-OxR/HCT116	SW480/SW620	SW480/HCT116
hsa-let-7a-3p	0.00555615	0.00296339	0.00359439	0.00400513	0.00275839		0.533353	1.11427	0.496457	0.767414
hsa-let-7a-5p	3.92378	2.60382	3.54972	3.70654	2.21525		0.663599	1.04418	0.564571	0.624063
hsa-let-7b-3p	0.0135617	0.00970453	0.0139484	0.0123114	0.00866718		0.715581	0.882635	0.63909	0.621372
hsa-let-7b-5p	1.74872	1.02924	0.843643	0.897435	1.01854		0.588566	1.06376	0.582451	1.20732
hsa-let-7c-3p	0.000278276	0.000208195	0.000314324	0.000279842	0.000179454		0.748161	0.890299	0.644877	0.57092
hsa-let-7c-5p	0.91837	0.507757	0.432566	0.471772	0.520528		0.55289	1.09064	0.566795	1.20335
hsa-let-7d-3p	0.00161735	0.00258231	0.00176114	0.004205	0.00263219		1.59663	2.38765	1.62748	1.4946
hsa-let-7d-5p	0.680906	0.495418	0.880994	0.790155	0.573235		0.727586	0.89689	0.841871	0.650669
hsa-let-7e-3p	0.000278276	0.000208195	0.000314324	0.000279842	0.000179454		0.748161	0.890299	0.644877	0.57092
hsa-let-7e-5p	0.233433	0.122373	0.214253	0.281505	0.0208637		0.524234	1.31389	0.0893777	0.0973785
hsa-let-7f-1-3p	0.0108516	0.00805518	0.0114348	0.010624	0.00651032		0.742301	0.929091	0.599939	0.569343
hsa-let-7f-2-3p	0.00213682	0.00105728	0.0019522	0.000279842	0.00161726		0.494793	0.143347	0.756851	0.828425
hsa-let-7f-5p	4.81568	3.24647	3.43402	3.36597	3.13325		0.674146	0.980184	0.650634	0.912414
hsa-let-7g-3p	0.000278276	0.000208195	0.000314324	0.000279842	0.000179454		0.748161	0.890299	0.644877	0.57092
hsa-let-7g-5p	1.37128	1.16536	1.03943	1.02559	0.819579		0.849832	0.986682	0.597675	0.788487
hsa-let-7i-3p	0.000278276	0.00124154	0.000314324	0.000279842	0.000179454		4.46153	0.890299	0.644877	0.57092
hsa-let-7i-5p	0.792203	0.727258	0.911219	1.08171	0.531957		0.91802	1.1871	0.671491	0.583786
hsa-miR-100-3p	0.000278276	0.000208195	0.014626	0.0124624	0.000179454		0.748161	0.852075	0.644877	0.0122695
hsa-miR-100-5p	0.215536	0.143757	1.45572	1.54647	0.0379317		0.666974	1.06234	0.175988	0.026057
hsa-miR-101-3p	0.118328	0.11476	0.119862	0.0974201	0.0982426		0.969847	0.812766	0.830256	0.819628
hsa-miR-101-5p	0.000278276	0.000208195	0.000314324	0.000279842	0.000179454		0.748161	0.890299	0.644877	0.57092
hsa-miR-103a-2-5p	0.000278276	0.000208195	0.000314324	0.000279842	0.000179454		0.748161	0.890299	0.644877	0.57092
hsa-miR-103a-3p	1	1	1	1	1		1	1	1	1
hsa-miR-103b	0.000278276	0.000208195	0.000314324	0.000279842	0.000179454		0.748161	0.890299	0.644877	0.57092
hsa-miR-105-3p	0.000278276	0.000208195	0.000314324	0.000279842	0.000179454		0.748161	0.890299	0.644877	0.57092
hsa-miR-105-5p	0.00774318	0.000208195	0.000314324	0.000279842	0.000179454		0.0268876	0.890299	0.0231757	0.57092
hsa-miR-106a-3p	0.000278276	0.000208195	0.000314324	0.000279842	0.000179454		0.748161	0.890299	0.644877	0.57092
hsa-miR-106b-3p	0.00450638	0.00579198	0.0021558	0.00249332	0.00526148		1.28528	1.15656	1.16756	2.44061
hsa-miR-106b-5p	0.981105	1.22859	0.696526	0.58231	1.31296		1.25225	0.83602	1.33825	1.88501
hsa-miR-107	0.962742	0.981298	0.937346	0.893374	0.911299		1.01927	0.95309	0.946567	0.972213
hsa-miR-10a-3p	0.0174449	0.0159993	0.000314324	0.00348493	0.0159386		0.917132	11.0871	0.913654	50.7076
hsa-miR-10a-5p	0.817615	0.708957	0.19403	0.298371	0.786701		0.867104	1.53775	0.96219	4.05453
hsa-miR-10b-3p	0.000278276	0.000208195	0.000314324	0.000279842	0.000179454		0.748161	0.890299	0.644877	0.57092
hsa-miR-10b-5p	0.191666	0.169173	0.068908	0.0737133	0.204613		0.882646	1.06973	1.06755	2.96937
hsa-miR-1178-3p	0.000278276	0.000208195	0.000314324	0.000279842	0.000179454		0.748161	0.890299	0.644877	0.57092
hsa-miR-1178-5p	0.000278276	0.000208195	0.000314324	0.000279842	0.000179454		0.748161	0.890299	0.644877	0.57092
hsa-miR-1179	0.000278276	0.000208195	0.000314324	0.000279842	0.000179454		0.748161	0.890299	0.644877	0.57092
hsa-miR-1180-3p	0.000278276	0.000208195	0.000314324	0.000279842	0.000179454		0.748161	0.890299	0.644877	0.57092
hsa-miR-1180-5p	0.000278276	0.000208195	0.000314324	0.000279842	0.000179454		0.748161	0.890299	0.644877	0.57092
hsa-miR-1181	0.000278276	0.000208195	0.015059	0.0323562	0.000179454		0.748161	2.14863	0.644877	0.0119167
hsa-miR-1182	0.000278276	0.000208195	0.000314324	0.000279842	0.000179454		0.748161	0.890299	0.644877	0.57092
hsa-miR-1183	0.000278276	0.000208195	0.000314324	0.000279842	0.000179454		0.748161	0.890299	0.644877	0.57092
hsa-miR-1184	0.000278276	0.000208195	0.000314324	0.000279842	0.000179454		0.748161	0.890299	0.644877	0.57092
hsa-miR-1185-1-3p	0.000278276	0.000208195	0.000314324	0.00741775	0.000179454		0.748161	23.5991	0.644877	0.57092
hsa-miR-1185-2-3p	0.000278276	0.000208195	0.000314324	0.000279842	0.000179454		0.748161	0.890299	0.644877	0.57092
hsa-miR-1185-5p	0.000278276	0.000208195	0.000314324	0.000279842	0.000179454		0.748161	0.890299	0.644877	0.57092
hsa-miR-1193	0.000278276	0.000208195	0.000314324	0.000279842	0.000179454		0.748161	0.890299	0.644877	0.57092
hsa-miR-1197	0.000278276	0.000208195	0.000314324	0.000279842	0.000179454		0.748161	0.890299	0.644877	0.57092
hsa-miR-1199-3p	0.000278276	0.000208195	0.000314324	0.000279842	0.000179454		0.748161	0.890299	0.644877	0.57092
hsa-miR-1199-5p	0.000278276	0.000208195	0.000314324	0.000279842	0.000179454		0.748161	0.890299	0.644877	0.57092
hsa-miR-1200	0.000278276	0.000208195	0.000314324	0.000279842	0.000179454		0.748161	0.890299	0.644877	0.57092
hsa-miR-1202	0.0372709	0.0295962	0.0378861	0.0485429	0.0248982		0.794083	1.28128	0.668031	0.657184
hsa-miR-1203	0.000278276	0.000208195	0.000314324	0.000279842	0.000179454		0.748161	0.890299	0.644877	0.57092
hsa-miR-1204	0.000278276	0.000208195	0.000314324	0.000279842	0.000179454		0.748161	0.890299	0.644877	0.57092
hsa-miR-1205	0.000278276	0.000208195	0.000314324	0.000279842	0.000179454		0.748161	0.890299	0.644877	0.57092
hsa-miR-1206	0.000278276	0.000208195	0.000314324	0.000279842	0.000179454		0.748161	0.890299	0.644877	0.57092
hsa-miR-1207-3p	0.000278276	0.000208195	0.000314324	0.000279842	0.000179454		0.748161	0.890299	0.644877	0.57092
hsa-miR-1207-5p	0.000278276	0.00205958	0.017563	0.0325904	0.00507749		7.40119	1.85563	18.2462	0.289102
hsa-miR-1208	0.000278276	0.000208195	0.000314324	0.000279842	0.000179454		0.748161	0.890299	0.644877	0.57092
hsa-miR-122-3p	0.000278276	0.000208195	0.000314324	0.000279842	0.000179454		0.748161	0.890299	0.644877	0.57092
hsa-miR-1224-3p	0.000278276	0.000208195	0.000314324	0.000279842	0.000179454		0.748161	0.890299	0.644877	0.57092
hsa-miR-1224-5p	0.000278276	0.000208195	0.000314324	0.000279842	0.000179454		0.748161	0.890299	0.644877	0.57092
hsa-miR-1225-5p	0.0078819	0.00640592	0.0134752	0.0221091	0.00544528		0.812738	1.64073	0.690859	0.404097
hsa-miR-122-5p	0.000278276	0.000208195	0.000314324	0.000279842	0.000179454		0.748161	0.890299	0.644877	0.57092
hsa-miR-1226-3p	0.000278276	0.000208195	0.000314324	0.000279842	0.000179454		0.748161	0.890299	0.644877	0.57092
hsa-miR-1226-5p	0.000278276	0.000208195	0.000314324	0.000279842	0.000179454		0.748161	0.890299	0.644877	0.57092
hsa-miR-1227-3p	0.00484504	0.00325994	0.00422907	0.00413937	0.00268215		0.672841	0.97879	0.553588	0.634218
hsa-miR-1227-5p	0.000278276	0.000208195	0.000314324	0.000279842	0.000179454		0.748161	0.890299	0.644877	0.57092
hsa-miR-1228-3p	0.0183714	0.013357	0.0202136	0.0180859	0.0110411		0.727055	0.894737	0.600995	0.546224
hsa-miR-1228-5p	0.000278276	0.000208195	0.000314324	0.000279842	0.000179454		0.748161	0.890299	0.644877	0.57092
hsa-miR-1229-3p	0.00466786	0.00347778	0.00481607	0.00413277	0.00296117		0.745047	0.85812	0.634374	0.614851
hsa-miR-1229-5p	0.000278276	0.000208195	0.000314324	0.0126052	0.000179454		0.748161	40.1024	0.644877	0.57092
hsa-miR-1231	0.000278276	0.000208195	0.000314324	0.000279842	0.000179454		0.748161	0.890299	0.644877	0.57092
hsa-miR-1233-3p	0.000278276	0.000208195	0.000314324	0.000279842	0.000179454		0.748161	0.890299	0.644877	0.57092
hsa-miR-1233-5p	0.0034595	0.00241278	0.000314324	0.00327609	0.000179454		0.697434	10.4226	0.0518727	0.57092
hsa-miR-1234-3p	0.0186816	0.0145688	0.0258106	0.0315922	0.0125742		0.779851	1.224	0.673082	0.487173
hsa-miR-1236-3p	0.000278276	0.000208195	0.000314324	0.000279842	0.000179454		0.748161	0.890299	0.644877	0.57092
hsa-miR-1236-5p	0.000278276	0.000208195	0.000314324	0.000279842	0.000179454		0.748161	0.890299	0.644877	0.57092
hsa-miR-1237-3p	0.00921707	0.00777443	0.0103981	0.00903253	0.00565714		0.843482	0.868672	0.613768	0.544056
hsa-miR-1237-5p	0.000278276	0.000208195	0.000314324	0.000279842	0.000179454		0.748161	0.890299	0.644877	0.57092
hsa-miR-1238-3p	0.0167368	0.0123304	0.0175192	0.0153608	0.00968852		0.736725	0.8768	0.578876	0.553024
hsa-miR-1238-5p	0.000278276	0.000208195	0.000314324	0.000279842	0.000179454		0.748161	0.890299	0.644877	0.57092
hsa-miR-1243	0.000278276	0.000208195	0.000314324	0.000279842	0.000179454		0.748161	0.890299	0.644877	0.57092
hsa-miR-124-3p	0.000278276	0.000208195	0.000314324	0.000279842	0.000179454		0.748161	0.890299	0.644877	0.57092
hsa-miR-1244	0.000278276	0.000208195	0.000314324	0.000279842	0.000179454		0.748161	0.890299	0.644877	0.57092
hsa-miR-1245a	0.000278276	0.000208195	0.000314324	0.000279842	0.000179454		0.748161	0.890299	0.644877	0.57092
hsa-miR-1245b-3p	0.000278276	0.000208195	0.000314324	0.000279842	0.000179454		0.748161	0.890299	0.644877	0.57092
hsa-miR-1245b-5p	0.000278276	0.000208195	0.000314324	0.000279842	0.000179454		0.748161	0.890299	0.644877	0.57092
hsa-miR-124-5p	0.000278276	0.000208195	0.000314324	0.000279842	0.000179454		0.748161	0.890299	0.644877	0.57092
hsa-miR-1246	0.112841	0.288971	0.725686	0.820635	0.305913		2.56086	1.13084	2.711	0.42155
hsa-miR-1247-3p	0.000278276	0.000208195	0.000314324	0.000279842	0.000179454		0.748161	0.890299	0.644877	0.57092
hsa-miR-1247-5p	0.00436396	0.000208195	0.000314324	0.000279842	0.00448762		0.0477079	0.890299	1.02834	14.2771
hsa-miR-1248	0.000278276	0.000208195	0.000314324	0.000279842	0.000179454		0.748161	0.890299	0.644877	0.57092
hsa-miR-1249-3p	0.00717377	0.00523239	0.00706641	0.00950135	0.00453006		0.729378	1.34458	0.631476	0.64107
hsa-miR-1249-5p	0.000278276	0.000208195	0.000314324	0.000279842	0.000179454		0.748161	0.890299	0.644877	0.57092
hsa-miR-1250-3p	0.00223098	0.000208195	0.000314324	0.00895988	0.000179454		0.0933203	28.5052	0.0804374	0.57092
hsa-miR-1250-5p	0.000278276	0.000208195	0.000314324	0.000279842	0.000179454		0.748161	0.890299	0.644877	0.57092
hsa-miR-1251-3p	0.000278276	0.000208195	0.000314324	0.000279842	0.000179454		0.748161	0.890299	0.644877	0.57092
hsa-miR-1251-5p	0.000278276	0.000208195	0.000314324	0.000279842	0.000179454		0.748161	0.890299	0.644877	0.57092
hsa-miR-1252-3p	0.000278276	0.000208195	0.000314324	0.000279842	0.000179454		0.748161	0.890299	0.644877	0.57092
hsa-miR-1252-5p	0.000278276	0.000208195	0.000314324	0.000279842	0.000179454		0.748161	0.890299	0.644877	0.57092
hsa-miR-1253	0.000278276	0.000208195	0.000314324	0.000279842	0.000179454		0.748161	0.890299	0.644877	0.57092
hsa-miR-1254	0.000278276	0.000208195	0.000314324	0.000279842	0.000179454		0.748161	0.890299	0.644877	0.57092
hsa-miR-1255a	0.000278276	0.000208195	0.000314324	0.000279842	0.000179454		0.748161	0.890299	0.644877	0.57092
hsa-miR-1255b-2-3p	0.000278276	0.000208195	0.000314324	0.000279842	0.000179454		0.748161	0.890299	0.644877	0.57092
hsa-miR-1255b-5p	0.000278276	0.000208195	0.000314324	0.000279842	0.000179454		0.748161	0.890299	0.644877	0.57092
hsa-miR-1256	0.000278276	0.000208195	0.000314324	0.000279842	0.000179454		0.748161	0.890299	0.644877	0.57092
hsa-miR-1257	0.000278276	0.000208195	0.000314324	0.000279842	0.000179454		0.748161	0.890299	0.644877	0.57092
hsa-miR-1258	0.000278276	0.000208195	0.000314324	0.000279842	0.000179454		0.748161	0.890299	0.644877	0.57092
hsa-miR-125a-3p	0.000278276	0.000208195	0.00503415	0.00669783	0.000179454		0.748161	1.33048	0.644877	0.0356473
hsa-miR-125a-5p	0.0828495	0.0423326	0.0800568	0.104512	0.00686718		0.510957	1.30547	0.0828874	0.0857789
hsa-miR-125b-1-3p	0.000278276	0.000208195	0.000314324	0.000279842	0.000179454		0.748161	0.890299	0.644877	0.57092
hsa-miR-125b-2-3p	0.000278276	0.000208195	0.000314324	0.000279842	0.000179454		0.748161	0.890299	0.644877	0.57092
hsa-miR-125b-5p	0.192776	0.0957636	1.24027	1.35914	0.0297348		0.496761	1.09585	0.154245	0.0239745
hsa-miR-1260a	12.369	8.65179	10.2026	9.9487	7.15052		0.699475	0.97511	0.578102	0.70085
hsa-miR-1260b	2.91801	1.83198	6.67473	5.91562	1.38961		0.627821	0.88627	0.47622	0.20819
hsa-miR-1261	0.000278276	0.000208195	0.000314324	0.000279842	0.000179454		0.748161	0.890299	0.644877	0.57092
hsa-miR-1262	0.000278276	0.000208195	0.000314324	0.000279842	0.000179454		0.748161	0.890299	0.644877	0.57092
hsa-miR-1263	0.000278276	0.000208195	0.000314324	0.000279842	0.000179454		0.748161	0.890299	0.644877	0.57092
hsa-miR-126-3p	0.0193348	0.0289046	0.093987	0.0793921	0.0172802		1.49496	0.844714	0.893737	0.183857
hsa-miR-1264	0.000278276	0.000208195	0.000314324	0.000279842	0.000179454		0.748161	0.890299	0.644877	0.57092
hsa-miR-1265	0.000278276	0.000208195	0.000314324	0.000279842	0.000179454		0.748161	0.890299	0.644877	0.57092
hsa-miR-126-5p	0.000278276	0.00250105	0.00766605	0.00632662	0.000179454		8.98765	0.825278	0.644877	0.0234089
hsa-miR-1266-3p	0.000278276	0.000208195	0.000314324	0.000279842	0.000179454		0.748161	0.890299	0.644877	0.57092
hsa-miR-1266-5p	0.000278276	0.000208195	0.000314324	0.000279842	0.000179454		0.748161	0.890299	0.644877	0.57092
hsa-miR-1267	0.000278276	0.000208195	0.000314324	0.000279842	0.000179454		0.748161	0.890299	0.644877	0.57092
hsa-miR-1268a	0.0277096	0.0163941	0.0202914	0.0214686	0.0204578		0.591641	1.05801	0.738291	1.0082
hsa-miR-1268b	0.0278471	0.0125091	0.0159368	0.0208322	0.0186819		0.449207	1.30717	0.670873	1.17225
hsa-miR-1269a	0.000278276	0.000208195	0.000314324	0.000279842	0.000179454		0.748161	0.890299	0.644877	0.57092
hsa-miR-1269b	0.000278276	0.000208195	0.000314324	0.000279842	0.000179454		0.748161	0.890299	0.644877	0.57092
hsa-miR-1270	0.000278276	0.000208195	0.000314324	0.000279842	0.000179454		0.748161	0.890299	0.644877	0.57092
hsa-miR-1271-3p	0.000278276	0.000208195	0.000314324	0.000279842	0.000179454		0.748161	0.890299	0.644877	0.57092
hsa-miR-1271-5p	0.0056285	0.00272478	0.000314324	0.000279842	0.00327507		0.484104	0.890299	0.581873	10.4194
hsa-miR-1272	0.000278276	0.000208195	0.000314324	0.000279842	0.000179454		0.748161	0.890299	0.644877	0.57092
hsa-miR-1273a	0.000278276	0.000208195	0.000314324	0.000279842	0.000179454		0.748161	0.890299	0.644877	0.57092
hsa-miR-1273c	0.000278276	0.000208195	0.000314324	0.000279842	0.000179454		0.748161	0.890299	0.644877	0.57092
hsa-miR-1273d	0.000278276	0.000208195	0.000314324	0.000279842	0.000179454		0.748161	0.890299	0.644877	0.57092
hsa-miR-1273e	0.000278276	0.000208195	0.000314324	0.000279842	0.000179454		0.748161	0.890299	0.644877	0.57092
hsa-miR-1273f	0.000278276	0.000208195	0.000314324	0.000279842	0.000179454		0.748161	0.890299	0.644877	0.57092
hsa-miR-1273g-3p	3.09176	1.87088	3.56871	3.28286	2.15176		0.605116	0.919901	0.695966	0.602952
hsa-miR-1273g-5p	0.000278276	0.000208195	0.000314324	0.000279842	0.000179454		0.748161	0.890299	0.644877	0.57092
hsa-miR-1273h-3p	0.000278276	0.000208195	0.000314324	0.000279842	0.000179454		0.748161	0.890299	0.644877	0.57092
hsa-miR-1273h-5p	0.000278276	0.000208195	0.000314324	0.000279842	0.000179454		0.748161	0.890299	0.644877	0.57092
hsa-miR-127-3p	0.000278276	0.000208195	0.000314324	0.000279842	0.000179454		0.748161	0.890299	0.644877	0.57092
hsa-miR-1275	0.0224473	0.043767	0.0388108	0.0569921	0.030668		1.94977	1.46846	1.36622	0.79019
hsa-miR-127-5p	0.000278276	0.000208195	0.000314324	0.000279842	0.000179454		0.748161	0.890299	0.644877	0.57092
hsa-miR-1276	0.000278276	0.000208195	0.000314324	0.000279842	0.000179454		0.748161	0.890299	0.644877	0.57092
hsa-miR-1277-3p	0.000278276	0.000208195	0.000314324	0.000279842	0.000179454		0.748161	0.890299	0.644877	0.57092
hsa-miR-1278	0.000278276	0.000208195	0.000314324	0.000279842	0.000179454		0.748161	0.890299	0.644877	0.57092
hsa-miR-1279	0.000278276	0.000208195	0.000314324	0.000279842	0.000179454		0.748161	0.890299	0.644877	0.57092
hsa-miR-1281	0.0192773	0.0117967	0.017547	0.016635	0.0119133		0.611948	0.948023	0.617999	0.678937
hsa-miR-128-1-5p	0.000278276	0.000208195	0.000314324	0.000279842	0.000179454		0.748161	0.890299	0.644877	0.57092
hsa-miR-1282	0.000278276	0.000208195	0.000314324	0.000279842	0.000179454		0.748161	0.890299	0.644877	0.57092
hsa-miR-128-2-5p	0.000278276	0.000208195	0.000314324	0.000279842	0.000179454		0.748161	0.890299	0.644877	0.57092
hsa-miR-1283	0.000278276	0.000208195	0.000314324	0.000279842	0.000179454		0.748161	0.890299	0.644877	0.57092
hsa-miR-128-3p	0.0982499	0.0680077	0.0994298	0.10406	0.0547753		0.69219	1.04657	0.55751	0.550894
hsa-miR-1284	0.000278276	0.000208195	0.000314324	0.000279842	0.000179454		0.748161	0.890299	0.644877	0.57092
hsa-miR-1285-3p	0.00515309	0.00204326	0.000314324	0.000279842	0.00259219		0.396511	0.890299	0.503037	8.24689
hsa-miR-1285-5p	0.000278276	0.000208195	0.000314324	0.000279842	0.000179454		0.748161	0.890299	0.644877	0.57092
hsa-miR-1286	0.000278276	0.000208195	0.000314324	0.000279842	0.000179454		0.748161	0.890299	0.644877	0.57092
hsa-miR-1287-3p	0.000278276	0.000208195	0.000314324	0.000279842	0.000179454		0.748161	0.890299	0.644877	0.57092
hsa-miR-1287-5p	0.000278276	0.000208195	0.000314324	0.0028943	0.000179454		0.748161	9.20801	0.644877	0.57092
hsa-miR-1288-3p	0.00666333	0.00586414	0.0104883	0.00871706	0.00575241		0.880061	0.831125	0.863295	0.548462
hsa-miR-1288-5p	0.000278276	0.000208195	0.000314324	0.000279842	0.000179454		0.748161	0.890299	0.644877	0.57092
hsa-miR-1289	0.000278276	0.000208195	0.000314324	0.000279842	0.000179454		0.748161	0.890299	0.644877	0.57092
hsa-miR-1290	0.020231	0.0344239	0.040154	0.0544056	0.0242606		1.70154	1.35492	1.19918	0.604189
hsa-miR-1291	0.000278276	0.000208195	0.000314324	0.000279842	0.000179454		0.748161	0.890299	0.644877	0.57092
hsa-miR-129-1-3p	0.00410132	0.00315701	0.00442263	0.00408867	0.00246487		0.769755	0.924486	0.600995	0.557331
hsa-miR-1292-3p	0.000278276	0.000208195	0.000314324	0.000279842	0.000179454		0.748161	0.890299	0.644877	0.57092
hsa-miR-129-2-3p	0.0041919	0.00293366	0.00393345	0.00374933	0.00243325		0.69984	0.95319	0.580465	0.618605
hsa-miR-1292-5p	0.000278276	0.000208195	0.000314324	0.000279842	0.000179454		0.748161	0.890299	0.644877	0.57092
hsa-miR-1293	0.000278276	0.000208195	0.000314324	0.000279842	0.000179454		0.748161	0.890299	0.644877	0.57092
hsa-miR-1294	0.000278276	0.000208195	0.000314324	0.000279842	0.000179454		0.748161	0.890299	0.644877	0.57092
hsa-miR-1295a	0.000278276	0.000208195	0.000314324	0.000279842	0.000179454		0.748161	0.890299	0.644877	0.57092
hsa-miR-1295b-3p	0.000278276	0.000208195	0.000314324	0.000279842	0.000179454		0.748161	0.890299	0.644877	0.57092
hsa-miR-1295b-5p	0.000278276	0.000208195	0.000314324	0.000279842	0.000179454		0.748161	0.890299	0.644877	0.57092
hsa-miR-129-5p	0.000278276	0.000208195	0.000314324	0.000279842	0.000179454		0.748161	0.890299	0.644877	0.57092
hsa-miR-1296-3p	0.00334371	0.000208195	0.000314324	0.000279842	0.00244953		0.0622647	0.890299	0.732577	7.793
hsa-miR-1296-5p	0.000278276	0.000208195	0.000314324	0.000279842	0.000179454		0.748161	0.890299	0.644877	0.57092
hsa-miR-1297	0.000278276	0.000208195	0.000314324	0.000279842	0.000179454		0.748161	0.890299	0.644877	0.57092
hsa-miR-1298-3p	0.000278276	0.000208195	0.000314324	0.000279842	0.000179454		0.748161	0.890299	0.644877	0.57092
hsa-miR-1298-5p	0.000278276	0.000208195	0.000314324	0.000279842	0.000179454		0.748161	0.890299	0.644877	0.57092
hsa-miR-1299	0.000278276	0.000208195	0.000314324	0.000279842	0.000179454		0.748161	0.890299	0.644877	0.57092
hsa-miR-1301-3p	0.000278276	0.000208195	0.000314324	0.000279842	0.000179454		0.748161	0.890299	0.644877	0.57092
hsa-miR-1301-5p	0.000278276	0.000208195	0.000314324	0.000279842	0.000179454		0.748161	0.890299	0.644877	0.57092
hsa-miR-1302	0.000278276	0.000208195	0.000314324	0.000279842	0.000179454		0.748161	0.890299	0.644877	0.57092
hsa-miR-1303	0.000278276	0.000208195	0.000314324	0.000279842	0.000179454		0.748161	0.890299	0.644877	0.57092
hsa-miR-1304-3p	0.0184229	0.01341	0.0177281	0.0171223	0.0110529		0.7279	0.965828	0.599955	0.623467
hsa-miR-1304-5p	0.000278276	0.000208195	0.000314324	0.000279842	0.000179454		0.748161	0.890299	0.644877	0.57092
hsa-miR-1305	0.024224	0.0185926	0.0332058	0.0315212	0.0203228		0.767528	0.949266	0.838953	0.612025
hsa-miR-1306-3p	0.000278276	0.000208195	0.000314324	0.000279842	0.000179454		0.748161	0.890299	0.644877	0.57092
hsa-miR-1306-5p	0.000278276	0.000208195	0.000314324	0.000279842	0.000179454		0.748161	0.890299	0.644877	0.57092
hsa-miR-1307-3p	0.000278276	0.000208195	0.00441685	0.00478004	0.000179454		0.748161	1.08223	0.644877	0.0406294
hsa-miR-1307-5p	0.00846686	0.00581667	0.0216646	0.0133377	0.00446426		0.686992	0.615643	0.527262	0.206062
hsa-miR-130a-3p	0.000278276	0.000208195	0.29512	0.383356	0.000179454		0.748161	1.29898	0.644877	0.000608072
hsa-miR-130a-5p	0.000278276	0.000208195	0.000314324	0.000279842	0.000179454		0.748161	0.890299	0.644877	0.57092
hsa-miR-130b-3p	0.242511	0.204595	0.173633	0.157276	0.18821		0.843654	0.905794	0.776086	1.08395
hsa-miR-130b-5p	0.00214515	0.00188303	0.00161336	0.00192424	0.00107042		0.87781	1.19269	0.498995	0.663471
hsa-miR-1321	0.000278276	0.000208195	0.000314324	0.000279842	0.000179454		0.748161	0.890299	0.644877	0.57092
hsa-miR-1322	0.000278276	0.000208195	0.000314324	0.000279842	0.000179454		0.748161	0.890299	0.644877	0.57092
hsa-miR-1323	0.000278276	0.000208195	0.000314324	0.000279842	0.000179454		0.748161	0.890299	0.644877	0.57092
hsa-miR-132-3p	0.0131331	0.0256045	0.0140465	0.0159791	0.0119349		1.94962	1.13758	0.908764	0.849665
hsa-miR-1324	0.000278276	0.000208195	0.000314324	0.000279842	0.000179454		0.748161	0.890299	0.644877	0.57092
hsa-miR-132-5p	0.000278276	0.00363043	0.000314324	0.000279842	0.000179454		13.0461	0.890299	0.644877	0.57092
hsa-miR-133a-3p	0.0157547	0.0021828	0.000314324	0.000279842	0.00808271		0.138549	0.890299	0.513035	25.7146
hsa-miR-133a-5p	0.000278276	0.000208195	0.000314324	0.000279842	0.000179454		0.748161	0.890299	0.644877	0.57092
hsa-miR-133b	0.0925475	0.0136404	0.000314324	0.000279842	0.0335981		0.147388	0.890299	0.363036	106.89
hsa-miR-1343-3p	0.000278276	0.000208195	0.000314324	0.000279842	0.000179454		0.748161	0.890299	0.644877	0.57092
hsa-miR-1343-5p	0.000278276	0.000208195	0.000314324	0.000279842	0.000179454		0.748161	0.890299	0.644877	0.57092
hsa-miR-134-3p	0.000278276	0.000208195	0.000314324	0.000279842	0.000179454		0.748161	0.890299	0.644877	0.57092
hsa-miR-134-5p	0.000278276	0.000208195	0.000314324	0.000279842	0.000179454		0.748161	0.890299	0.644877	0.57092
hsa-miR-135a-3p	0.000278276	0.000208195	0.000314324	0.00604138	0.000179454		0.748161	19.2202	0.644877	0.57092
hsa-miR-135a-5p	0.0170386	0.04406	0.000314324	0.000279842	0.000179454		2.58589	0.890299	0.0105322	0.57092
hsa-miR-135b-3p	0.000278276	0.000208195	0.000314324	0.000279842	0.000179454		0.748161	0.890299	0.644877	0.57092
hsa-miR-135b-5p	0.605067	0.503152	0.138725	0.325958	0.46683		0.831564	2.34967	0.771533	3.36515
hsa-miR-136-3p	0.000278276	0.000208195	0.000314324	0.000279842	0.000179454		0.748161	0.890299	0.644877	0.57092
hsa-miR-136-5p	0.000278276	0.000208195	0.000314324	0.000279842	0.000179454		0.748161	0.890299	0.644877	0.57092
hsa-miR-137	0.000278276	0.000208195	0.000314324	0.000279842	0.000179454		0.748161	0.890299	0.644877	0.57092
hsa-miR-138-1-3p	0.000278276	0.000208195	0.000314324	0.000279842	0.000179454		0.748161	0.890299	0.644877	0.57092
hsa-miR-138-2-3p	0.000278276	0.000208195	0.000314324	0.000279842	0.000179454		0.748161	0.890299	0.644877	0.57092
hsa-miR-138-5p	0.000278276	0.000208195	0.000314324	0.000279842	0.000179454		0.748161	0.890299	0.644877	0.57092
hsa-miR-139-3p	0.000278276	0.000208195	0.000314324	0.000279842	0.000179454		0.748161	0.890299	0.644877	0.57092
hsa-miR-139-5p	0.000278276	0.000208195	0.000314324	0.000279842	0.000179454		0.748161	0.890299	0.644877	0.57092
hsa-miR-1-3p	0.185433	0.024033	0.000314324	0.000279842	0.0582001		0.129605	0.890299	0.313861	185.16
hsa-miR-140-3p	0.0677083	0.0782913	0.0251308	0.0254872	0.00562233		1.1563	1.01418	0.0830376	0.223722
hsa-miR-140-5p	0.0906277	0.10564	0.0369403	0.0380272	0.0111006		1.16564	1.02942	0.122485	0.3005
hsa-miR-141-3p	0.0888411	0.022788	1.72753	1.66765	2.49617		0.256503	0.965339	28.097	1.44494
hsa-miR-141-5p	0.000278276	0.000208195	0.0138522	0.0112089	0.0142385		0.748161	0.809184	51.1668	1.02789
hsa-miR-142-3p	3.96599	2.75357	0.00621909	0.0112546	0.173062		0.694295	1.80968	0.0436364	27.8275
hsa-miR-142-5p	0.293298	0.210354	0.000314324	0.000279842	0.0102436		0.717204	0.890299	0.0349255	32.5892
hsa-miR-143-3p	0.000278276	0.000208195	0.000314324	0.000279842	0.000179454		0.748161	0.890299	0.644877	0.57092
hsa-miR-143-5p	0.000278276	0.000208195	0.000314324	0.000279842	0.000179454		0.748161	0.890299	0.644877	0.57092
hsa-miR-144-3p	0.000278276	0.000208195	0.000314324	0.000279842	0.000179454		0.748161	0.890299	0.644877	0.57092
hsa-miR-144-5p	0.000278276	0.000208195	0.000314324	0.000279842	0.000179454		0.748161	0.890299	0.644877	0.57092
hsa-miR-145-3p	0.000278276	0.000208195	0.000314324	0.000279842	0.000179454		0.748161	0.890299	0.644877	0.57092
hsa-miR-145-5p	0.000278276	0.000208195	0.0717325	0.0512615	0.000179454		0.748161	0.71462	0.644877	0.00250171
hsa-miR-1468-3p	0.000278276	0.000208195	0.000314324	0.000279842	0.000179454		0.748161	0.890299	0.644877	0.57092
hsa-miR-1468-5p	0.000278276	0.000208195	0.000314324	0.000279842	0.000179454		0.748161	0.890299	0.644877	0.57092
hsa-miR-1469	0.000278276	0.000208195	0.000314324	0.000279842	0.000179454		0.748161	0.890299	0.644877	0.57092
hsa-miR-146a-3p	0.000278276	0.000208195	0.000314324	0.000279842	0.000179454		0.748161	0.890299	0.644877	0.57092
hsa-miR-146a-5p	0.00703433	0.00561703	0.000314324	0.000279842	0.0031637		0.798517	0.890299	0.449752	10.0651
hsa-miR-146b-3p	0.000278276	0.000208195	0.000314324	0.000279842	0.000179454		0.748161	0.890299	0.644877	0.57092
hsa-miR-146b-5p	0.000278276	0.00240097	0.000314324	0.00339231	0.00263381		8.62801	10.7924	9.46473	8.37928
hsa-miR-1470	0.000278276	0.000208195	0.000314324	0.000279842	0.000179454		0.748161	0.890299	0.644877	0.57092
hsa-miR-1471	0.000278276	0.000208195	0.000314324	0.000279842	0.000179454		0.748161	0.890299	0.644877	0.57092
hsa-miR-147a	0.000278276	0.000208195	0.000314324	0.000279842	0.000179454		0.748161	0.890299	0.644877	0.57092
hsa-miR-147b	0.000278276	0.000208195	0.000314324	0.000279842	0.000179454		0.748161	0.890299	0.644877	0.57092
hsa-miR-148a-3p	0.292338	0.271807	0.0678582	0.0995556	0.260373		0.929772	1.46711	0.89066	3.83702
hsa-miR-148a-5p	0.000278276	0.000208195	0.000314324	0.000279842	0.000179454		0.748161	0.890299	0.644877	0.57092
hsa-miR-148b-3p	0.0816841	0.0634779	0.108847	0.102308	0.0507891		0.777115	0.939921	0.621774	0.46661
hsa-miR-148b-5p	0.000278276	0.000208195	0.000314324	0.000279842	0.000179454		0.748161	0.890299	0.644877	0.57092
hsa-miR-149-3p	0.000278276	0.000208195	0.000314324	0.000279842	0.000179454		0.748161	0.890299	0.644877	0.57092
hsa-miR-149-5p	0.0273939	0.017081	0.0483713	0.0411987	0.0223851		0.623532	0.851717	0.817155	0.462776
hsa-miR-150-3p	0.000278276	0.000208195	0.000314324	0.00553489	0.000179454		0.748161	17.6089	0.644877	0.57092
hsa-miR-150-5p	0.00179426	0.000208195	0.000314324	0.000279842	0.0212782		0.116034	0.890299	11.859	67.6952
hsa-miR-151a-3p	0.070023	0.0510757	0.112085	0.124361	0.0289951		0.729414	1.10952	0.41408	0.258687
hsa-miR-151a-5p	0.181586	0.131978	0.296509	0.311873	0.0718133		0.726804	1.05182	0.395477	0.242196
hsa-miR-151b	0.108175	0.0784008	0.159086	0.164391	0.0410323		0.724757	1.03335	0.379314	0.257925
hsa-miR-152-3p	0.0193329	0.00916164	0.000314324	0.000279842	0.0038673		0.473889	0.890299	0.200038	12.3036
hsa-miR-152-5p	0.000278276	0.000208195	0.000314324	0.000279842	0.000179454		0.748161	0.890299	0.644877	0.57092
hsa-miR-153-3p	0.0485331	0.0317858	0.0143739	0.012141	0.0170224		0.654931	0.844658	0.350739	1.18426
hsa-miR-153-5p	0.000278276	0.000208195	0.000314324	0.000279842	0.000179454		0.748161	0.890299	0.644877	0.57092
hsa-miR-1537-3p	0.000278276	0.000208195	0.000314324	0.000279842	0.000179454		0.748161	0.890299	0.644877	0.57092
hsa-miR-1537-5p	0.000278276	0.000208195	0.000314324	0.000279842	0.000179454		0.748161	0.890299	0.644877	0.57092
hsa-miR-1538	0.000278276	0.000208195	0.000314324	0.000279842	0.000179454		0.748161	0.890299	0.644877	0.57092
hsa-miR-1539	0.0117647	0.00868241	0.0125937	0.01144	0.00761795		0.738008	0.908396	0.647528	0.604902
hsa-miR-154-3p	0.000278276	0.000208195	0.000314324	0.000279842	0.000179454		0.748161	0.890299	0.644877	0.57092
hsa-miR-154-5p	0.000278276	0.000208195	0.000314324	0.000279842	0.000179454		0.748161	0.890299	0.644877	0.57092
hsa-miR-155-3p	0.000278276	0.000208195	0.000314324	0.000279842	0.000179454		0.748161	0.890299	0.644877	0.57092
hsa-miR-155-5p	0.000278276	0.000208195	0.000314324	0.000279842	0.000179454		0.748161	0.890299	0.644877	0.57092
hsa-miR-1587	0.00986648	0.00791979	0.0113881	0.0147773	0.00684942		0.802697	1.29761	0.694211	0.601455
hsa-miR-15a-3p	0.00485745	0.00283612	0.00199594	0.000279842	0.00161042		0.58387	0.140206	0.331535	0.806848
hsa-miR-15a-5p	0.411824	0.329973	0.240549	0.229392	0.207006		0.801248	0.953619	0.502655	0.860553
hsa-miR-15b-3p	0.0092319	0.00705751	0.00684353	0.00493284	0.00502243		0.76447	0.720804	0.54403	0.733895
hsa-miR-15b-5p	1.47262	1.02346	0.983485	0.937313	0.742148		0.694994	0.953052	0.503965	0.75461
hsa-miR-1-5p	0.000278276	0.000208195	0.000314324	0.000279842	0.000179454		0.748161	0.890299	0.644877	0.57092
hsa-miR-16-1-3p	0.000278276	0.000208195	0.000314324	0.000279842	0.000179454		0.748161	0.890299	0.644877	0.57092
hsa-miR-16-2-3p	0.0198859	0.0126192	0.0178331	0.0188379	0.00811834		0.634578	1.05634	0.408246	0.455239
hsa-miR-16-5p	2.39571	1.81197	1.85277	1.96197	1.23215		0.756342	1.05894	0.514313	0.665028
hsa-miR-17-3p	0.200478	0.118799	0.0508331	0.0350802	0.0915628		0.592581	0.690105	0.456722	1.80124
hsa-miR-17-5p	2.75467	1.81382	1.06435	0.826646	1.53278		0.658452	0.776669	0.556429	1.44011
hsa-miR-181a-2-3p	0.0140569	0.0141509	0.000314324	0.000279842	0.00370397		1.00669	0.890299	0.263499	11.7839
hsa-miR-181a-3p	0.0283299	0.0345105	0.0112608	0.017767	0.0128396		1.21816	1.57778	0.453217	1.1402
hsa-miR-181a-5p	0.187466	0.22443	0.0451668	0.0807642	0.129217		1.19718	1.78813	0.689284	2.86089
hsa-miR-181b-2-3p	0.000278276	0.000208195	0.000314324	0.000279842	0.000179454		0.748161	0.890299	0.644877	0.57092
hsa-miR-181b-3p	0.000278276	0.00266861	0.000314324	0.000279842	0.000179454		9.58977	0.890299	0.644877	0.57092
hsa-miR-181b-5p	0.0844816	0.102321	0.0188768	0.0278813	0.0555814		1.21116	1.47702	0.657911	2.94443
hsa-miR-181c-3p	0.00353884	0.00656534	0.000314324	0.000279842	0.00495386		1.85522	0.890299	1.39985	15.7604
hsa-miR-181c-5p	0.0158781	0.0222038	0.000314324	0.000279842	0.0232441		1.39839	0.890299	1.46391	73.9496
hsa-miR-181d-3p	0.000278276	0.000208195	0.000314324	0.000279842	0.000179454		0.748161	0.890299	0.644877	0.57092
hsa-miR-181d-5p	0.0375979	0.0288249	0.0112563	0.00840907	0.0409726		0.766661	0.747053	1.08976	3.63996
hsa-miR-182-3p	0.00328642	0.0019342	0.00563558	0.00813029	0.00357128		0.588543	1.44267	1.08668	0.633702
hsa-miR-1825	0.0145848	0.0109405	0.014892	0.0133575	0.00870431		0.750132	0.896964	0.596807	0.584497
hsa-miR-182-5p	0.0375492	0.0290318	0.0228018	0.0374577	0.0366614		0.773167	1.64275	0.976355	1.60783
hsa-miR-1827	0.000278276	0.000208195	0.000314324	0.000279842	0.000179454		0.748161	0.890299	0.644877	0.57092
hsa-miR-183-3p	0.00277888	0.00369632	0.00901409	0.0144405	0.00588884		1.33015	1.602	2.11914	0.653292
hsa-miR-183-5p	0.0397379	0.035114	0.0575939	0.0750604	0.0605623		0.883642	1.30327	1.52405	1.05154
hsa-miR-184	0.000278276	0.000208195	0.000314324	0.000279842	0.000179454		0.748161	0.890299	0.644877	0.57092
hsa-miR-185-3p	0.000278276	0.000208195	0.000314324	0.000279842	0.000179454		0.748161	0.890299	0.644877	0.57092
hsa-miR-185-5p	0.0742472	0.0669275	0.0806137	0.101951	0.0277736		0.901415	1.26469	0.374069	0.344526
hsa-miR-186-3p	0.000278276	0.000208195	0.000314324	0.000279842	0.000179454		0.748161	0.890299	0.644877	0.57092
hsa-miR-186-5p	0.0343106	0.0221143	0.0367322	0.0423849	0.0286782		0.644532	1.15389	0.835839	0.780736
hsa-miR-187-3p	0.000278276	0.000208195	0.000314324	0.000279842	0.000179454		0.748161	0.890299	0.644877	0.57092
hsa-miR-187-5p	0.000278276	0.000208195	0.000314324	0.000279842	0.000179454		0.748161	0.890299	0.644877	0.57092
hsa-miR-188-3p	0.000278276	0.000208195	0.000314324	0.000279842	0.000179454		0.748161	0.890299	0.644877	0.57092
hsa-miR-188-5p	0.000278276	0.000208195	0.000314324	0.000279842	0.000179454		0.748161	0.890299	0.644877	0.57092
hsa-miR-18a-3p	0.000278276	0.000208195	0.000314324	0.000279842	0.000179454		0.748161	0.890299	0.644877	0.57092
hsa-miR-18a-5p	0.397902	0.27721	0.193067	0.202962	0.355737		0.69668	1.05125	0.894032	1.84255
hsa-miR-18b-3p	0.000278276	0.000208195	0.000314324	0.000279842	0.000179454		0.748161	0.890299	0.644877	0.57092
hsa-miR-18b-5p	0.127716	0.0906402	0.0611112	0.0664119	0.120745		0.709699	1.08674	0.945415	1.97582
hsa-miR-1908-3p	0.0086621	0.00647577	0.010066	0.0086771	0.00563467		0.747598	0.86202	0.650497	0.559773
hsa-miR-1908-5p	0.000278276	0.000208195	0.000314324	0.000279842	0.000179454		0.748161	0.890299	0.644877	0.57092
hsa-miR-1909-3p	0.000278276	0.000208195	0.000314324	0.000279842	0.000179454		0.748161	0.890299	0.644877	0.57092
hsa-miR-1909-5p	0.000278276	0.000208195	0.000314324	0.000279842	0.000179454		0.748161	0.890299	0.644877	0.57092
hsa-miR-190a-3p	0.000278276	0.000208195	0.000314324	0.000279842	0.000179454		0.748161	0.890299	0.644877	0.57092
hsa-miR-190a-5p	0.000278276	0.000208195	0.000314324	0.000279842	0.000179454		0.748161	0.890299	0.644877	0.57092
hsa-miR-190b	0.000278276	0.000208195	0.000314324	0.000279842	0.000179454		0.748161	0.890299	0.644877	0.57092
hsa-miR-1910-3p	0.000278276	0.000208195	0.000314324	0.000279842	0.000179454		0.748161	0.890299	0.644877	0.57092
hsa-miR-1910-5p	0.000278276	0.000208195	0.000314324	0.000279842	0.000179454		0.748161	0.890299	0.644877	0.57092
hsa-miR-1911-3p	0.000278276	0.000208195	0.000314324	0.000279842	0.000179454		0.748161	0.890299	0.644877	0.57092
hsa-miR-1911-5p	0.000278276	0.000208195	0.000314324	0.000279842	0.000179454		0.748161	0.890299	0.644877	0.57092
hsa-miR-1912	0.000278276	0.000208195	0.000314324	0.000279842	0.000179454		0.748161	0.890299	0.644877	0.57092
hsa-miR-1913	0.000278276	0.000208195	0.000314324	0.000279842	0.000179454		0.748161	0.890299	0.644877	0.57092
hsa-miR-191-3p	0.0154431	0.0109149	0.015718	0.0138441	0.00864274		0.706781	0.880776	0.559651	0.549861
hsa-miR-1914-3p	0.00938579	0.0065985	0.013341	0.0102523	0.00767099		0.703031	0.768484	0.817299	0.574996
hsa-miR-1914-5p	0.000278276	0.000208195	0.000314324	0.000279842	0.000179454		0.748161	0.890299	0.644877	0.57092
hsa-miR-1915-3p	0.000278276	0.0043223	0.0262102	0.0576584	0.00727837		15.5324	2.19985	26.1552	0.277692
hsa-miR-1915-5p	0.000278276	0.000208195	0.000314324	0.000279842	0.000179454		0.748161	0.890299	0.644877	0.57092
hsa-miR-191-5p	0.00166516	0.00127488	0.000314324	0.00310885	0.00125547		0.765619	9.8906	0.753965	3.99419
hsa-miR-192-3p	0.0308998	0.00975085	0.000314324	0.000279842	0.0184358		0.315564	0.890299	0.596633	58.6523
hsa-miR-192-5p	1.16628	0.357578	0.0104387	0.0142309	0.716079		0.306597	1.36328	0.613986	68.5982
hsa-miR-193a-3p	0.00356361	0.0025231	0.00753715	0.000279842	0.00288478		0.708018	0.0371284	0.80951	0.382741
hsa-miR-193a-5p	0.000278276	0.000208195	0.000314324	0.000279842	0.000179454		0.748161	0.890299	0.644877	0.57092
hsa-miR-193b-3p	0.0581286	0.0527053	0.0862732	0.11133	0.0116986		0.906702	1.29044	0.201254	0.1356
hsa-miR-193b-5p	0.000278276	0.000208195	0.000314324	0.000279842	0.000179454		0.748161	0.890299	0.644877	0.57092
hsa-miR-194-3p	0.00542347	0.0010915	0.000314324	0.000279842	0.00277012		0.201255	0.890299	0.510766	8.81295
hsa-miR-194-5p	0.447001	0.157019	0.00339747	0.0113553	0.309034		0.351273	3.34229	0.69135	90.9602
hsa-miR-195-3p	0.000278276	0.000208195	0.000314324	0.000279842	0.000179454		0.748161	0.890299	0.644877	0.57092
hsa-miR-195-5p	0.0043272	0.00393087	0.00664434	0.00693631	0.00227296		0.908411	1.04394	0.525274	0.34209
hsa-miR-196a-3p	0.000278276	0.000208195	0.000314324	0.000279842	0.000179454		0.748161	0.890299	0.644877	0.57092
hsa-miR-196a-5p	0.348661	0.220999	0.0762965	0.0779221	0.112261		0.633852	1.02131	0.321979	1.47138
hsa-miR-196b-3p	0.00449475	0.00510524	0.000314324	0.000279842	0.000179454		1.13582	0.890299	0.0399253	0.57092
hsa-miR-196b-5p	0.325402	0.402587	0.106691	0.0985952	0.117467		1.2372	0.924116	0.36099	1.101
hsa-miR-1972	0.000278276	0.000208195	0.000314324	0.0041347	0.000179454		0.748161	13.1543	0.644877	0.57092
hsa-miR-1973	0.0493351	0.0309101	0.045219	0.0444709	0.0285418		0.626535	0.983456	0.57853	0.631191
hsa-miR-197-3p	0.0353113	0.0169615	0.0282675	0.0304712	0.0240594		0.480343	1.07796	0.681351	0.851132
hsa-miR-197-5p	0.0351046	0.026999	0.0419994	0.0397259	0.0241136		0.769102	0.945869	0.686908	0.574142
hsa-miR-1976	0.000278276	0.000208195	0.000314324	0.000279842	0.000179454		0.748161	0.890299	0.644877	0.57092
hsa-miR-198	0.000278276	0.000208195	0.000314324	0.000279842	0.000179454		0.748161	0.890299	0.644877	0.57092
hsa-miR-199a-3p	0.000278276	0.000208195	0.000314324	0.000279842	0.000179454		0.748161	0.890299	0.644877	0.57092
hsa-miR-199a-5p	0.000278276	0.000208195	0.000314324	0.000279842	0.000179454		0.748161	0.890299	0.644877	0.57092
hsa-miR-199b-5p	0.000278276	0.000208195	0.000314324	0.000279842	0.000179454		0.748161	0.890299	0.644877	0.57092
hsa-miR-19a-3p	3.24089	1.89541	1.33274	0.913064	1.69775		0.584843	0.685103	0.523854	1.27388
hsa-miR-19a-5p	0.000278276	0.000208195	0.000314324	0.000279842	0.000179454		0.748161	0.890299	0.644877	0.57092
hsa-miR-19b-1-5p	0.03797	0.0211566	0.00518251	0.00300128	0.0100608		0.557193	0.579117	0.264967	1.94129
hsa-miR-19b-2-5p	0.000278276	0.000208195	0.000314324	0.000279842	0.000179454		0.748161	0.890299	0.644877	0.57092
hsa-miR-19b-3p	7.07779	4.37498	2.0054	1.47226	3.34477		0.618127	0.73415	0.472573	1.66788
hsa-miR-200a-3p	0.659888	0.566737	0.328214	0.426063	1.27922		0.858838	1.29812	1.93854	3.89752
hsa-miR-200a-5p	0.0158894	0.0136896	0.00781252	0.0108494	0.0224563		0.86156	1.38872	1.41329	2.8744
hsa-miR-200b-3p	1.51891	1.28992	0.594044	0.748511	2.6044		0.849241	1.26003	1.71465	4.38418
hsa-miR-200b-5p	0.0187917	0.016741	0.00610131	0.0111177	0.0280806		0.89087	1.82218	1.49431	4.60239
hsa-miR-200c-3p	0.0408384	0.0105262	0.988084	1.04639	0.99492		0.257753	1.05901	24.3623	1.00692
hsa-miR-200c-5p	0.000278276	0.000208195	0.0021198	0.00460724	0.00473995		0.748161	2.17343	17.0333	2.23603
hsa-miR-202-3p	0.000278276	0.000208195	0.000314324	0.000279842	0.000179454		0.748161	0.890299	0.644877	0.57092
hsa-miR-202-5p	0.000278276	0.000208195	0.000314324	0.000279842	0.000179454		0.748161	0.890299	0.644877	0.57092
hsa-miR-203a-3p	0.0379664	0.0272488	0.073179	0.161779	0.201855		0.71771	2.21073	5.31669	2.75837
hsa-miR-203a-5p	0.000278276	0.000208195	0.000314324	0.000279842	0.000179454		0.748161	0.890299	0.644877	0.57092
hsa-miR-203b-3p	0.000278276	0.000208195	0.000314324	0.000279842	0.000179454		0.748161	0.890299	0.644877	0.57092
hsa-miR-203b-5p	0.000278276	0.000208195	0.000314324	0.000279842	0.000179454		0.748161	0.890299	0.644877	0.57092
hsa-miR-204-3p	0.000278276	0.000208195	0.000314324	0.000279842	0.000179454		0.748161	0.890299	0.644877	0.57092
hsa-miR-204-5p	0.000278276	0.000208195	0.000314324	0.000279842	0.00674287		0.748161	0.890299	24.2309	21.452
hsa-miR-2052	0.000278276	0.000208195	0.000314324	0.000279842	0.000179454		0.748161	0.890299	0.644877	0.57092
hsa-miR-2053	0.000278276	0.000208195	0.000314324	0.000279842	0.000179454		0.748161	0.890299	0.644877	0.57092
hsa-miR-205-3p	0.000278276	0.000208195	0.000314324	0.000279842	0.000179454		0.748161	0.890299	0.644877	0.57092
hsa-miR-205-5p	0.00893988	0.000208195	0.000314324	0.000279842	0.000179454		0.0232884	0.890299	0.0200734	0.57092
hsa-miR-206	0.000278276	0.000208195	0.000314324	0.000279842	0.000179454		0.748161	0.890299	0.644877	0.57092
hsa-miR-208a-3p	0.000278276	0.000208195	0.000314324	0.000279842	0.000179454		0.748161	0.890299	0.644877	0.57092
hsa-miR-208a-5p	0.000278276	0.00228272	0.000314324	0.000279842	0.000179454		8.20306	0.890299	0.644877	0.57092
hsa-miR-208b-3p	0.000278276	0.000208195	0.000314324	0.000279842	0.000179454		0.748161	0.890299	0.644877	0.57092
hsa-miR-208b-5p	0.000278276	0.000208195	0.000314324	0.000279842	0.000179454		0.748161	0.890299	0.644877	0.57092
hsa-miR-20a-3p	0.0779995	0.0532562	0.0127919	0.00916103	0.0295209		0.682776	0.716161	0.378476	2.30779
hsa-miR-20a-5p	5.95712	3.74637	1.86535	1.50985	3.09849		0.62889	0.809419	0.520132	1.66108
hsa-miR-20b-3p	0.000278276	0.000208195	0.000314324	0.000279842	0.000179454		0.748161	0.890299	0.644877	0.57092
hsa-miR-20b-5p	2.06715	1.27971	0.610109	0.476432	1.06016		0.61907	0.780896	0.512861	1.73766
hsa-miR-210-3p	0.0597064	0.0209834	0.18044	0.0550204	0.0237741		0.351443	0.304924	0.398183	0.131756
hsa-miR-210-5p	0.000278276	0.000208195	0.000314324	0.000279842	0.000179454		0.748161	0.890299	0.644877	0.57092
hsa-miR-2110	0.000278276	0.000208195	0.000314324	0.000279842	0.000179454		0.748161	0.890299	0.644877	0.57092
hsa-miR-2113	0.000278276	0.000208195	0.000314324	0.000279842	0.000179454		0.748161	0.890299	0.644877	0.57092
hsa-miR-211-3p	0.0143581	0.0122259	0.000314324	0.00289309	0.00627992		0.851493	9.20418	0.437377	19.9791
hsa-miR-2114-3p	0.000278276	0.000208195	0.000314324	0.000279842	0.000179454		0.748161	0.890299	0.644877	0.57092
hsa-miR-2114-5p	0.000278276	0.000208195	0.000314324	0.000279842	0.000179454		0.748161	0.890299	0.644877	0.57092
hsa-miR-2115-3p	0.000278276	0.000208195	0.000314324	0.000279842	0.000179454		0.748161	0.890299	0.644877	0.57092
hsa-miR-2115-5p	0.000278276	0.000208195	0.000314324	0.000279842	0.000179454		0.748161	0.890299	0.644877	0.57092
hsa-miR-211-5p	0.000278276	0.000208195	0.000314324	0.000279842	0.00208791		0.748161	0.890299	7.50301	6.64254
hsa-miR-2116-3p	0.0116844	0.00812474	0.0119161	0.0101244	0.00651075		0.695352	0.849638	0.55722	0.546383
hsa-miR-2116-5p	0.000278276	0.000208195	0.000314324	0.000279842	0.000179454		0.748161	0.890299	0.644877	0.57092
hsa-miR-2117	0.000278276	0.000208195	0.000314324	0.000279842	0.000179454		0.748161	0.890299	0.644877	0.57092
hsa-miR-212-3p	0.000278276	0.0056403	0.000314324	0.000279842	0.00195515		20.2687	0.890299	7.02593	6.22018
hsa-miR-212-5p	0.000278276	0.000208195	0.000314324	0.000279842	0.000179454		0.748161	0.890299	0.644877	0.57092
hsa-miR-21-3p	0.237298	0.24316	0.284432	0.283909	0.0258674		1.0247	0.998159	0.109008	0.090944
hsa-miR-214-3p	0.000278276	0.000208195	0.000314324	0.000279842	0.000179454		0.748161	0.890299	0.644877	0.57092
hsa-miR-214-5p	0.000278276	0.000208195	0.000314324	0.000279842	0.000179454		0.748161	0.890299	0.644877	0.57092
hsa-miR-215-3p	0.000278276	0.000208195	0.000314324	0.000279842	0.000179454		0.748161	0.890299	0.644877	0.57092
hsa-miR-215-5p	0.790892	0.251633	0.00781296	0.0101763	0.511681		0.318164	1.30249	0.646967	65.4912
hsa-miR-21-5p	14.2392	16.7037	15.3464	19.0987	1.97344		1.17308	1.24451	0.138592	0.128593
hsa-miR-216a-3p	0.000278276	0.000208195	0.000314324	0.000279842	0.000179454		0.748161	0.890299	0.644877	0.57092
hsa-miR-216a-5p	0.000278276	0.000208195	0.000314324	0.000279842	0.000179454		0.748161	0.890299	0.644877	0.57092
hsa-miR-216b-3p	0.000278276	0.000208195	0.000314324	0.000279842	0.000179454		0.748161	0.890299	0.644877	0.57092
hsa-miR-216b-5p	0.000278276	0.000208195	0.000314324	0.000279842	0.000179454		0.748161	0.890299	0.644877	0.57092
hsa-miR-217	0.000278276	0.000208195	0.000314324	0.000279842	0.000179454		0.748161	0.890299	0.644877	0.57092
hsa-miR-218-1-3p	0.000278276	0.000208195	0.000314324	0.000279842	0.000179454		0.748161	0.890299	0.644877	0.57092
hsa-miR-218-2-3p	0.000278276	0.000208195	0.000314324	0.000279842	0.000179454		0.748161	0.890299	0.644877	0.57092
hsa-miR-218-5p	0.000278276	0.000208195	0.000314324	0.007104	0.000179454		0.748161	22.6009	0.644877	0.57092
hsa-miR-219a-1-3p	0.000278276	0.000208195	0.000314324	0.000279842	0.000179454		0.748161	0.890299	0.644877	0.57092
hsa-miR-219a-2-3p	0.000278276	0.000208195	0.000314324	0.000279842	0.000179454		0.748161	0.890299	0.644877	0.57092
hsa-miR-219a-5p	0.0208994	0.0133519	0.026522	0.0204887	0.0156651		0.638864	0.772517	0.749548	0.590647
hsa-miR-219b-3p	0.000278276	0.000208195	0.000314324	0.000279842	0.000179454		0.748161	0.890299	0.644877	0.57092
hsa-miR-219b-5p	0.000278276	0.000208195	0.000314324	0.000279842	0.000179454		0.748161	0.890299	0.644877	0.57092
hsa-miR-221-3p	0.6016	0.308494	1.05808	1.28585	0.196723		0.512788	1.21526	0.326999	0.185924
hsa-miR-221-5p	0.0324935	0.0164897	0.0482054	0.0552258	0.00841926		0.507476	1.14564	0.259106	0.174654
hsa-miR-222-3p	0.0807641	0.0314725	0.192619	0.274161	0.0495618		0.389684	1.42333	0.613661	0.257304
hsa-miR-222-5p	0.0020096	0.000208195	0.00649702	0.00894796	0.000179454		0.103601	1.37724	0.0892984	0.027621
hsa-miR-223-3p	0.00754218	0.00531744	0.00889971	0.00768064	0.00459023		0.705026	0.863021	0.608609	0.515774
hsa-miR-223-5p	0.000278276	0.000208195	0.000314324	0.000279842	0.000179454		0.748161	0.890299	0.644877	0.57092
hsa-miR-22-3p	0.197312	0.0965923	0.192553	0.332775	0.0729444		0.48954	1.72823	0.369691	0.378828
hsa-miR-224-3p	0.00394905	0.000208195	0.000314324	0.000279842	0.000179454		0.0527204	0.890299	0.0454423	0.57092
hsa-miR-224-5p	0.0998005	0.000208195	0.0221038	0.00884988	0.000179454		0.00208612	0.400378	0.00179813	0.00811869
hsa-miR-22-5p	0.00869316	0.00460203	0.00575493	0.0111496	0.00227164		0.529386	1.93741	0.261313	0.394729
hsa-miR-2276-3p	0.000278276	0.000208195	0.000314324	0.000279842	0.000179454		0.748161	0.890299	0.644877	0.57092
hsa-miR-2276-5p	0.000278276	0.000208195	0.000314324	0.000279842	0.000179454		0.748161	0.890299	0.644877	0.57092
hsa-miR-2277-3p	0.000278276	0.000208195	0.000314324	0.000279842	0.000179454		0.748161	0.890299	0.644877	0.57092
hsa-miR-2277-5p	0.000278276	0.000208195	0.000314324	0.000279842	0.000179454		0.748161	0.890299	0.644877	0.57092
hsa-miR-2278	0.000278276	0.000208195	0.000314324	0.000279842	0.000179454		0.748161	0.890299	0.644877	0.57092
hsa-miR-2355-3p	0.000278276	0.000208195	0.000314324	0.000279842	0.000179454		0.748161	0.890299	0.644877	0.57092
hsa-miR-2355-5p	0.000278276	0.000208195	0.000314324	0.000279842	0.000179454		0.748161	0.890299	0.644877	0.57092
hsa-miR-2392	0.00552779	0.000208195	0.00419972	0.00637338	0.00437598		0.0376634	1.51757	0.791633	1.04197
hsa-miR-23a-3p	1.66879	1.52931	1.72379	2.24319	1.10164		0.916421	1.30132	0.660141	0.639078
hsa-miR-23a-5p	0.000278276	0.000208195	0.000314324	0.000279842	0.00190325		0.748161	0.890299	6.83943	6.05507
hsa-miR-23b-3p	1.30014	1.12266	0.185878	0.294089	0.466699		0.86349	1.58216	0.358959	2.51078
hsa-miR-23b-5p	0.0055104	0.00560903	0.000314324	0.000279842	0.000179454		1.0179	0.890299	0.0325664	0.57092
hsa-miR-23c	0.00899008	0.0066222	0.00943007	0.00784418	0.00533012		0.736612	0.831826	0.592889	0.565226
hsa-miR-24-1-5p	0.010977	0.00812905	0.000314324	0.000279842	0.00231813		0.740551	0.890299	0.21118	7.37498
hsa-miR-24-2-5p	0.000278276	0.000208195	0.000314324	0.000279842	0.000179454		0.748161	0.890299	0.644877	0.57092
hsa-miR-24-3p	1.25899	1.13986	0.888789	1.17007	0.785299		0.905377	1.31648	0.623755	0.883561
hsa-miR-2467-3p	0.000278276	0.000208195	0.000314324	0.000279842	0.000179454		0.748161	0.890299	0.644877	0.57092
hsa-miR-2467-5p	0.000278276	0.000208195	0.000314324	0.000279842	0.000179454		0.748161	0.890299	0.644877	0.57092
hsa-miR-25-3p	0.898691	1.06668	0.681184	0.57408	1.1665		1.18692	0.842767	1.298	1.71246
hsa-miR-25-5p	0.00205353	0.00178185	0.000314324	0.000279842	0.00188881		0.867701	0.890299	0.919783	6.00911
hsa-miR-2681-3p	0.000278276	0.000208195	0.000314324	0.000279842	0.000179454		0.748161	0.890299	0.644877	0.57092
hsa-miR-2681-5p	0.000278276	0.000208195	0.000314324	0.000279842	0.000179454		0.748161	0.890299	0.644877	0.57092
hsa-miR-2682-3p	0.000278276	0.000208195	0.000314324	0.000279842	0.000179454		0.748161	0.890299	0.644877	0.57092
hsa-miR-2682-5p	0.000278276	0.000208195	0.000314324	0.000279842	0.000179454		0.748161	0.890299	0.644877	0.57092
hsa-miR-26a-1-3p	0.00235798	0.00189447	0.000314324	0.000279842	0.00130472		0.803426	0.890299	0.553321	4.15088
hsa-miR-26a-2-3p	0.000278276	0.000208195	0.000314324	0.000279842	0.000179454		0.748161	0.890299	0.644877	0.57092
hsa-miR-26a-5p	0.578968	0.488172	0.211506	0.278753	0.288011		0.843177	1.31794	0.497456	1.36172
hsa-miR-26b-3p	0.00195038	0.00252416	0.000314324	0.000279842	0.000179454		1.29419	0.890299	0.0920096	0.57092
hsa-miR-26b-5p	0.568861	0.469414	0.377148	0.394581	0.271083		0.825182	1.04622	0.476537	0.718771
hsa-miR-27a-3p	1.25074	0.965115	1.02216	1.26204	1.01301		0.771636	1.23468	0.809927	0.991042
hsa-miR-27a-5p	0.000278276	0.000208195	0.000314324	0.000279842	0.000179454		0.748161	0.890299	0.644877	0.57092
hsa-miR-27b-3p	1.85061	1.39634	0.24796	0.358775	0.677905		0.754533	1.44691	0.366315	2.73393
hsa-miR-27b-5p	0.000278276	0.000208195	0.000314324	0.000279842	0.000179454		0.748161	0.890299	0.644877	0.57092
hsa-miR-28-3p	0.000278276	0.000208195	0.000314324	0.000279842	0.000179454		0.748161	0.890299	0.644877	0.57092
hsa-miR-28-5p	0.0230061	0.0178224	0.0276368	0.0344262	0.00282706		0.774684	1.24567	0.122883	0.102294
hsa-miR-2861	0.00450671	0.00466726	0.00865381	0.0120015	0.00417792		1.03562	1.38685	0.927044	0.482784
hsa-miR-2909	0.000278276	0.000208195	0.000314324	0.000279842	0.000179454		0.748161	0.890299	0.644877	0.57092
hsa-miR-296-3p	0.000278276	0.000208195	0.000314324	0.000279842	0.000179454		0.748161	0.890299	0.644877	0.57092
hsa-miR-296-5p	0.000278276	0.000208195	0.000314324	0.000279842	0.000179454		0.748161	0.890299	0.644877	0.57092
hsa-miR-297	0.000278276	0.000208195	0.000314324	0.000279842	0.000179454		0.748161	0.890299	0.644877	0.57092
hsa-miR-298	0.000278276	0.000208195	0.000314324	0.000279842	0.000179454		0.748161	0.890299	0.644877	0.57092
hsa-miR-299-3p	0.000278276	0.000208195	0.000314324	0.000279842	0.000179454		0.748161	0.890299	0.644877	0.57092
hsa-miR-299-5p	0.000278276	0.000208195	0.000314324	0.000279842	0.000179454		0.748161	0.890299	0.644877	0.57092
hsa-miR-29a-3p	4.72508	3.23779	2.67445	2.91859	0.366958		0.685236	1.09128	0.0776619	0.137209
hsa-miR-29a-5p	0.00524657	0.00326717	0.00342299	0.00355856	0.000179454		0.622725	1.03961	0.0342041	0.0524261
hsa-miR-29b-1-5p	0.0582332	0.0395376	0.0371999	0.0481721	0.00235357		0.678952	1.29495	0.0404164	0.0632682
hsa-miR-29b-2-5p	0.000278276	0.000208195	0.000314324	0.000279842	0.000179454		0.748161	0.890299	0.644877	0.57092
hsa-miR-29b-3p	4.09005	2.35806	2.76795	2.29351	0.306838		0.576536	0.828596	0.0750205	0.110854
hsa-miR-29c-3p	1.60732	1.037	0.881585	0.947821	0.171968		0.645172	1.07513	0.106991	0.195067
hsa-miR-29c-5p	0.0046087	0.00252481	0.00349453	0.00383815	0.000179454		0.547835	1.09833	0.0389381	0.0513528
hsa-miR-300	0.000278276	0.000208195	0.000314324	0.000279842	0.000179454		0.748161	0.890299	0.644877	0.57092
hsa-miR-301a-3p	0.0730946	0.0700092	0.177828	0.205711	0.132586		0.95779	1.1568	1.8139	0.745586
hsa-miR-301a-5p	0.000278276	0.000208195	0.000314324	0.000279842	0.000179454		0.748161	0.890299	0.644877	0.57092
hsa-miR-301b-3p	0.0101561	0.00894491	0.0227796	0.0227538	0.0159362		0.880741	0.998868	1.56913	0.699582
hsa-miR-301b-5p	0.000278276	0.000208195	0.000314324	0.000279842	0.000179454		0.748161	0.890299	0.644877	0.57092
hsa-miR-302a-3p	0.000278276	0.000208195	0.000314324	0.000279842	0.000179454		0.748161	0.890299	0.644877	0.57092
hsa-miR-302a-5p	0.000278276	0.000208195	0.000314324	0.000279842	0.000179454		0.748161	0.890299	0.644877	0.57092
hsa-miR-302b-3p	0.000278276	0.000208195	0.000314324	0.000279842	0.000179454		0.748161	0.890299	0.644877	0.57092
hsa-miR-302b-5p	0.000278276	0.000208195	0.000314324	0.000279842	0.000179454		0.748161	0.890299	0.644877	0.57092
hsa-miR-302c-3p	0.000278276	0.000208195	0.000314324	0.000279842	0.000179454		0.748161	0.890299	0.644877	0.57092
hsa-miR-302c-5p	0.000278276	0.000208195	0.000314324	0.000279842	0.000179454		0.748161	0.890299	0.644877	0.57092
hsa-miR-302d-3p	0.000278276	0.000208195	0.000314324	0.000279842	0.000179454		0.748161	0.890299	0.644877	0.57092
hsa-miR-302d-5p	0.000278276	0.000208195	0.000314324	0.000279842	0.000179454		0.748161	0.890299	0.644877	0.57092
hsa-miR-302e	0.000278276	0.000208195	0.000314324	0.000279842	0.000179454		0.748161	0.890299	0.644877	0.57092
hsa-miR-302f	0.000278276	0.000208195	0.000314324	0.000279842	0.000179454		0.748161	0.890299	0.644877	0.57092
hsa-miR-3064-3p	0.000278276	0.000208195	0.000314324	0.000279842	0.000179454		0.748161	0.890299	0.644877	0.57092
hsa-miR-3064-5p	0.000278276	0.000208195	0.000314324	0.000279842	0.000179454		0.748161	0.890299	0.644877	0.57092
hsa-miR-3065-3p	0.000278276	0.000208195	0.000314324	0.000279842	0.000179454		0.748161	0.890299	0.644877	0.57092
hsa-miR-3065-5p	0.000278276	0.000208195	0.000314324	0.000279842	0.000179454		0.748161	0.890299	0.644877	0.57092
hsa-miR-3074-3p	0.000278276	0.000208195	0.000314324	0.000279842	0.000179454		0.748161	0.890299	0.644877	0.57092
hsa-miR-3074-5p	0.000278276	0.000208195	0.000314324	0.000279842	0.000179454		0.748161	0.890299	0.644877	0.57092
hsa-miR-30a-3p	0.000278276	0.000208195	0.000314324	0.000279842	0.000179454		0.748161	0.890299	0.644877	0.57092
hsa-miR-30a-5p	0.00574574	0.00396506	0.000314324	0.0205439	0.00280598		0.690087	65.3589	0.488358	8.92702
hsa-miR-30b-3p	0.00409907	0.00211789	0.000314324	0.000279842	0.000179454		0.516676	0.890299	0.0437792	0.57092
hsa-miR-30b-5p	0.459053	0.329315	0.243359	0.294937	0.246144		0.717379	1.21194	0.5362	1.01145
hsa-miR-30c-1-3p	0.000278276	0.000208195	0.000314324	0.000279842	0.000179454		0.748161	0.890299	0.644877	0.57092
hsa-miR-30c-2-3p	0.000278276	0.000208195	0.000314324	0.000279842	0.000179454		0.748161	0.890299	0.644877	0.57092
hsa-miR-30c-5p	0.104851	0.0876986	0.0710479	0.0936059	0.06852		0.83641	1.3175	0.653498	0.96442
hsa-miR-30d-3p	0.00252321	0.0026212	0.000314324	0.00203051	0.00101742		1.03884	6.45991	0.403226	3.23686
hsa-miR-30d-5p	0.138569	0.115516	0.0853358	0.115204	0.088359		0.833633	1.35001	0.637653	1.03543
hsa-miR-30e-3p	0.0298379	0.021278	0.0195085	0.02497	0.0141792		0.713119	1.27996	0.475209	0.726824
hsa-miR-30e-5p	0.186819	0.140137	0.107896	0.127941	0.108723		0.750122	1.18578	0.581969	1.00766
hsa-miR-3115	0.000278276	0.000208195	0.000314324	0.000279842	0.000179454		0.748161	0.890299	0.644877	0.57092
hsa-miR-3116	0.000278276	0.000208195	0.000314324	0.000279842	0.000179454		0.748161	0.890299	0.644877	0.57092
hsa-miR-3117-3p	0.000278276	0.000208195	0.000314324	0.000279842	0.000179454		0.748161	0.890299	0.644877	0.57092
hsa-miR-3117-5p	0.000278276	0.000208195	0.000314324	0.000279842	0.000179454		0.748161	0.890299	0.644877	0.57092
hsa-miR-3118	0.000278276	0.000208195	0.000314324	0.000279842	0.000179454		0.748161	0.890299	0.644877	0.57092
hsa-miR-3119	0.000278276	0.000208195	0.000314324	0.000279842	0.000179454		0.748161	0.890299	0.644877	0.57092
hsa-miR-3120-3p	0.000278276	0.000208195	0.000314324	0.000279842	0.000179454		0.748161	0.890299	0.644877	0.57092
hsa-miR-3120-5p	0.000278276	0.000208195	0.000314324	0.000279842	0.000179454		0.748161	0.890299	0.644877	0.57092
hsa-miR-3121-3p	0.000278276	0.000208195	0.000314324	0.000279842	0.000179454		0.748161	0.890299	0.644877	0.57092
hsa-miR-3121-5p	0.000278276	0.000208195	0.000314324	0.000279842	0.000179454		0.748161	0.890299	0.644877	0.57092
hsa-miR-3122	0.000278276	0.000208195	0.000314324	0.000279842	0.000179454		0.748161	0.890299	0.644877	0.57092
hsa-miR-3123	0.000278276	0.000208195	0.000314324	0.000279842	0.000179454		0.748161	0.890299	0.644877	0.57092
hsa-miR-3124-3p	0.000278276	0.000208195	0.000314324	0.000279842	0.000179454		0.748161	0.890299	0.644877	0.57092
hsa-miR-3124-5p	0.000278276	0.000208195	0.000314324	0.000279842	0.000179454		0.748161	0.890299	0.644877	0.57092
hsa-miR-3125	0.00759953	0.00582926	0.0120833	0.00986509	0.00662799		0.767055	0.816425	0.872157	0.548526
hsa-miR-3126-3p	0.000278276	0.000208195	0.000314324	0.000279842	0.000179454		0.748161	0.890299	0.644877	0.57092
hsa-miR-3126-5p	0.000278276	0.000208195	0.000314324	0.000279842	0.000179454		0.748161	0.890299	0.644877	0.57092
hsa-miR-3127-3p	0.000278276	0.000208195	0.000314324	0.000279842	0.000179454		0.748161	0.890299	0.644877	0.57092
hsa-miR-3127-5p	0.000278276	0.00208387	0.0034818	0.0071202	0.00202494		7.48849	2.04498	7.27672	0.581579
hsa-miR-3128	0.000278276	0.000208195	0.000314324	0.000279842	0.000179454		0.748161	0.890299	0.644877	0.57092
hsa-miR-3129-3p	0.000278276	0.000208195	0.000314324	0.000279842	0.000179454		0.748161	0.890299	0.644877	0.57092
hsa-miR-3129-5p	0.000278276	0.000208195	0.000314324	0.000279842	0.000179454		0.748161	0.890299	0.644877	0.57092
hsa-miR-3130-3p	0.000278276	0.000208195	0.000314324	0.000279842	0.000179454		0.748161	0.890299	0.644877	0.57092
hsa-miR-3130-5p	0.000278276	0.000208195	0.000314324	0.000279842	0.000179454		0.748161	0.890299	0.644877	0.57092
hsa-miR-3131	0.000278276	0.000208195	0.000314324	0.000279842	0.000179454		0.748161	0.890299	0.644877	0.57092
hsa-miR-3132	0.00301997	0.00542187	0.0188467	0.0212595	0.00678286		1.79534	1.12802	2.246	0.359897
hsa-miR-3133	0.000278276	0.000208195	0.000314324	0.000279842	0.000179454		0.748161	0.890299	0.644877	0.57092
hsa-miR-3134	0.000278276	0.000208195	0.000314324	0.000279842	0.000179454		0.748161	0.890299	0.644877	0.57092
hsa-miR-3135a	0.000278276	0.000208195	0.000314324	0.000279842	0.000179454		0.748161	0.890299	0.644877	0.57092
hsa-miR-3135b	0.0124066	0.0163132	0.00476817	0.00792791	0.00468142		1.31487	1.66267	0.377331	0.981805
hsa-miR-3136-3p	0.000278276	0.000208195	0.000314324	0.000279842	0.000179454		0.748161	0.890299	0.644877	0.57092
hsa-miR-3136-5p	0.000278276	0.000208195	0.000314324	0.000279842	0.000179454		0.748161	0.890299	0.644877	0.57092
hsa-miR-3137	0.000278276	0.000208195	0.000314324	0.000279842	0.000179454		0.748161	0.890299	0.644877	0.57092
hsa-miR-3138	0.000278276	0.000208195	0.000314324	0.000279842	0.000179454		0.748161	0.890299	0.644877	0.57092
hsa-miR-3139	0.000278276	0.000208195	0.000314324	0.000279842	0.000179454		0.748161	0.890299	0.644877	0.57092
hsa-miR-31-3p	0.0768577	0.1417	0.838123	1.05218	0.017137		1.84367	1.2554	0.22297	0.0204468
hsa-miR-3140-3p	0.000278276	0.000208195	0.000314324	0.000279842	0.000179454		0.748161	0.890299	0.644877	0.57092
hsa-miR-3140-5p	0.000278276	0.000208195	0.000314324	0.000279842	0.000179454		0.748161	0.890299	0.644877	0.57092
hsa-miR-3141	0.000278276	0.000208195	0.000314324	0.00370125	0.000179454		0.748161	11.7753	0.644877	0.57092
hsa-miR-3142	0.000278276	0.000208195	0.000314324	0.000279842	0.000179454		0.748161	0.890299	0.644877	0.57092
hsa-miR-3143	0.000278276	0.000208195	0.000314324	0.000279842	0.000179454		0.748161	0.890299	0.644877	0.57092
hsa-miR-3144-3p	0.000278276	0.000208195	0.000314324	0.000279842	0.000179454		0.748161	0.890299	0.644877	0.57092
hsa-miR-3144-5p	0.000278276	0.000208195	0.000314324	0.000279842	0.000179454		0.748161	0.890299	0.644877	0.57092
hsa-miR-3145-3p	0.000278276	0.000208195	0.000314324	0.000279842	0.000179454		0.748161	0.890299	0.644877	0.57092
hsa-miR-3145-5p	0.000278276	0.000208195	0.000314324	0.000279842	0.000179454		0.748161	0.890299	0.644877	0.57092
hsa-miR-3146	0.000278276	0.000208195	0.000314324	0.000279842	0.000179454		0.748161	0.890299	0.644877	0.57092
hsa-miR-3147	0.000278276	0.000208195	0.000314324	0.000279842	0.000179454		0.748161	0.890299	0.644877	0.57092
hsa-miR-3148	0.000278276	0.000208195	0.000314324	0.000279842	0.000179454		0.748161	0.890299	0.644877	0.57092
hsa-miR-3149	0.000278276	0.000208195	0.000314324	0.000279842	0.000179454		0.748161	0.890299	0.644877	0.57092
hsa-miR-3150a-3p	0.000278276	0.000208195	0.000314324	0.000279842	0.000179454		0.748161	0.890299	0.644877	0.57092
hsa-miR-3150a-5p	0.000278276	0.000208195	0.000314324	0.000279842	0.000179454		0.748161	0.890299	0.644877	0.57092
hsa-miR-3150b-3p	0.000278276	0.000208195	0.000314324	0.000279842	0.000179454		0.748161	0.890299	0.644877	0.57092
hsa-miR-3150b-5p	0.000278276	0.000208195	0.000314324	0.000279842	0.000179454		0.748161	0.890299	0.644877	0.57092
hsa-miR-3151-3p	0.0146629	0.00704512	0.011473	0.00969771	0.010407		0.480473	0.845265	0.709754	0.907091
hsa-miR-3151-5p	0.000278276	0.000208195	0.000314324	0.000279842	0.000179454		0.748161	0.890299	0.644877	0.57092
hsa-miR-3152-3p	0.000278276	0.000208195	0.000314324	0.000279842	0.000179454		0.748161	0.890299	0.644877	0.57092
hsa-miR-3152-5p	0.000278276	0.000208195	0.000314324	0.000279842	0.000179454		0.748161	0.890299	0.644877	0.57092
hsa-miR-3153	0.000278276	0.000208195	0.000314324	0.000279842	0.000179454		0.748161	0.890299	0.644877	0.57092
hsa-miR-3154	0.000278276	0.000208195	0.000314324	0.000279842	0.000179454		0.748161	0.890299	0.644877	0.57092
hsa-miR-3155a	0.000278276	0.000208195	0.000314324	0.000279842	0.000179454		0.748161	0.890299	0.644877	0.57092
hsa-miR-3155b	0.000278276	0.000208195	0.000314324	0.000279842	0.000179454		0.748161	0.890299	0.644877	0.57092
hsa-miR-3156-3p	0.000278276	0.000208195	0.000314324	0.000279842	0.000179454		0.748161	0.890299	0.644877	0.57092
hsa-miR-3156-5p	0.000278276	0.000208195	0.000314324	0.00284325	0.00208908		0.748161	9.04562	7.5072	6.64625
hsa-miR-3157-3p	0.000278276	0.000208195	0.000314324	0.000279842	0.000179454		0.748161	0.890299	0.644877	0.57092
hsa-miR-3157-5p	0.000278276	0.000208195	0.000314324	0.000279842	0.000179454		0.748161	0.890299	0.644877	0.57092
hsa-miR-3158-3p	0.000278276	0.000208195	0.000314324	0.000279842	0.000179454		0.748161	0.890299	0.644877	0.57092
hsa-miR-3158-5p	0.000278276	0.000208195	0.000314324	0.000279842	0.000179454		0.748161	0.890299	0.644877	0.57092
hsa-miR-3159	0.000278276	0.000208195	0.000314324	0.000279842	0.000179454		0.748161	0.890299	0.644877	0.57092
hsa-miR-31-5p	0.109258	0.213952	1.35145	1.75177	0.0322326		1.95823	1.29621	0.295015	0.0238504
hsa-miR-3160-3p	0.000278276	0.000208195	0.000314324	0.000279842	0.000179454		0.748161	0.890299	0.644877	0.57092
hsa-miR-3160-5p	0.000278276	0.000208195	0.000314324	0.000279842	0.000179454		0.748161	0.890299	0.644877	0.57092
hsa-miR-3161	0.000278276	0.000208195	0.000314324	0.000279842	0.000179454		0.748161	0.890299	0.644877	0.57092
hsa-miR-3162-3p	0.028542	0.0168488	0.027266	0.0231435	0.0190889		0.590315	0.848802	0.6688	0.700097
hsa-miR-3162-5p	0.093805	0.0729756	0.116728	0.165903	0.0626933		0.77795	1.42128	0.668337	0.53709
hsa-miR-3163	0.000278276	0.000208195	0.000314324	0.000279842	0.000179454		0.748161	0.890299	0.644877	0.57092
hsa-miR-3164	0.000278276	0.000208195	0.000314324	0.000279842	0.000179454		0.748161	0.890299	0.644877	0.57092
hsa-miR-3165	0.000278276	0.000208195	0.000314324	0.000279842	0.000179454		0.748161	0.890299	0.644877	0.57092
hsa-miR-3166	0.000278276	0.000208195	0.000314324	0.000279842	0.000179454		0.748161	0.890299	0.644877	0.57092
hsa-miR-3167	0.000278276	0.000208195	0.000314324	0.000279842	0.000179454		0.748161	0.890299	0.644877	0.57092
hsa-miR-3168	0.000278276	0.000208195	0.000314324	0.000279842	0.000179454		0.748161	0.890299	0.644877	0.57092
hsa-miR-3169	0.000278276	0.000208195	0.000314324	0.000279842	0.000179454		0.748161	0.890299	0.644877	0.57092
hsa-miR-3170	0.000278276	0.000208195	0.000314324	0.000279842	0.000179454		0.748161	0.890299	0.644877	0.57092
hsa-miR-3171	0.000278276	0.000208195	0.000314324	0.000279842	0.000179454		0.748161	0.890299	0.644877	0.57092
hsa-miR-3173-3p	0.000278276	0.000208195	0.000314324	0.000279842	0.000179454		0.748161	0.890299	0.644877	0.57092
hsa-miR-3173-5p	0.000278276	0.000208195	0.000314324	0.000279842	0.000179454		0.748161	0.890299	0.644877	0.57092
hsa-miR-3174	0.000278276	0.000208195	0.000314324	0.000279842	0.000179454		0.748161	0.890299	0.644877	0.57092
hsa-miR-3175	0.000278276	0.000208195	0.000314324	0.000279842	0.000179454		0.748161	0.890299	0.644877	0.57092
hsa-miR-3176	0.000278276	0.000208195	0.000314324	0.000279842	0.000179454		0.748161	0.890299	0.644877	0.57092
hsa-miR-3177-3p	0.000278276	0.000208195	0.000314324	0.000279842	0.000179454		0.748161	0.890299	0.644877	0.57092
hsa-miR-3177-5p	0.000278276	0.000208195	0.000314324	0.000279842	0.000179454		0.748161	0.890299	0.644877	0.57092
hsa-miR-3178	0.000278276	0.000208195	0.000314324	0.000279842	0.000179454		0.748161	0.890299	0.644877	0.57092
hsa-miR-3179	0.000278276	0.000208195	0.000314324	0.000279842	0.000179454		0.748161	0.890299	0.644877	0.57092
hsa-miR-3180	0.000278276	0.000208195	0.000314324	0.000279842	0.000179454		0.748161	0.890299	0.644877	0.57092
hsa-miR-3180-3p	0.000278276	0.000208195	0.000314324	0.000279842	0.000179454		0.748161	0.890299	0.644877	0.57092
hsa-miR-3180-5p	0.00422101	0.00476836	0.00765175	0.0063895	0.00232818		1.12967	0.835038	0.55157	0.304268
hsa-miR-3181	0.000278276	0.000208195	0.000314324	0.000279842	0.000179454		0.748161	0.890299	0.644877	0.57092
hsa-miR-3182	0.000278276	0.000208195	0.000314324	0.000279842	0.000179454		0.748161	0.890299	0.644877	0.57092
hsa-miR-3183	0.000278276	0.000208195	0.000314324	0.000279842	0.000179454		0.748161	0.890299	0.644877	0.57092
hsa-miR-3184-3p	0.000278276	0.000208195	0.000314324	0.000279842	0.000179454		0.748161	0.890299	0.644877	0.57092
hsa-miR-3184-5p	0.000278276	0.000208195	0.000314324	0.000279842	0.000179454		0.748161	0.890299	0.644877	0.57092
hsa-miR-3185	0.000278276	0.000208195	0.000314324	0.000279842	0.000179454		0.748161	0.890299	0.644877	0.57092
hsa-miR-3186-3p	0.000278276	0.000208195	0.000314324	0.000279842	0.000179454		0.748161	0.890299	0.644877	0.57092
hsa-miR-3186-5p	0.000278276	0.000208195	0.000314324	0.000279842	0.000179454		0.748161	0.890299	0.644877	0.57092
hsa-miR-3187-3p	0.000278276	0.000208195	0.000314324	0.000279842	0.000179454		0.748161	0.890299	0.644877	0.57092
hsa-miR-3187-5p	0.000278276	0.000208195	0.000314324	0.000279842	0.000179454		0.748161	0.890299	0.644877	0.57092
hsa-miR-3188	0.000278276	0.000208195	0.000314324	0.000279842	0.000179454		0.748161	0.890299	0.644877	0.57092
hsa-miR-3189-3p	0.000278276	0.000208195	0.000314324	0.000279842	0.000179454		0.748161	0.890299	0.644877	0.57092
hsa-miR-3189-5p	0.000278276	0.000208195	0.000314324	0.000279842	0.000179454		0.748161	0.890299	0.644877	0.57092
hsa-miR-3190-3p	0.000278276	0.000208195	0.000314324	0.000279842	0.000179454		0.748161	0.890299	0.644877	0.57092
hsa-miR-3190-5p	0.00771393	0.00595555	0.00831456	0.00710153	0.00481493		0.772052	0.854108	0.624186	0.579096
hsa-miR-3191-3p	0.000278276	0.000208195	0.000314324	0.000279842	0.000179454		0.748161	0.890299	0.644877	0.57092
hsa-miR-3191-5p	0.000278276	0.000208195	0.000314324	0.000279842	0.000179454		0.748161	0.890299	0.644877	0.57092
hsa-miR-3192-3p	0.000278276	0.000208195	0.000314324	0.000279842	0.000179454		0.748161	0.890299	0.644877	0.57092
hsa-miR-3192-5p	0.000278276	0.000208195	0.000314324	0.000279842	0.000179454		0.748161	0.890299	0.644877	0.57092
hsa-miR-3193	0.000278276	0.000208195	0.000314324	0.000279842	0.000179454		0.748161	0.890299	0.644877	0.57092
hsa-miR-3194-3p	0.000278276	0.000208195	0.000314324	0.000279842	0.000179454		0.748161	0.890299	0.644877	0.57092
hsa-miR-3194-5p	0.000278276	0.000208195	0.000314324	0.000279842	0.000179454		0.748161	0.890299	0.644877	0.57092
hsa-miR-3195	0.0448189	0.0390112	0.055178	0.0581496	0.0290236		0.870419	1.05385	0.647575	0.526
hsa-miR-3196	0.0710662	0.05905	0.0653486	0.0743779	0.0397618		0.830916	1.13817	0.559503	0.608457
hsa-miR-3197	0.000278276	0.000208195	0.000314324	0.000279842	0.000179454		0.748161	0.890299	0.644877	0.57092
hsa-miR-3198	0.0242522	0.0179869	0.027779	0.0276693	0.0179365		0.74166	0.996054	0.739581	0.645685
hsa-miR-3199	0.000278276	0.000208195	0.000314324	0.000279842	0.000179454		0.748161	0.890299	0.644877	0.57092
hsa-miR-3200-3p	0.000278276	0.00664008	0.0178769	0.012411	0.000179454		23.8615	0.694247	0.644877	0.0100383
hsa-miR-3200-5p	0.000278276	0.000208195	0.000314324	0.000279842	0.000179454		0.748161	0.890299	0.644877	0.57092
hsa-miR-3201	0.000278276	0.000208195	0.000314324	0.000279842	0.000179454		0.748161	0.890299	0.644877	0.57092
hsa-miR-3202	0.000278276	0.000208195	0.000314324	0.000279842	0.000179454		0.748161	0.890299	0.644877	0.57092
hsa-miR-320a	0.0828735	0.0505707	0.098143	0.120079	0.0849329		0.610215	1.22351	1.02485	0.865399
hsa-miR-320b	0.132055	0.084599	0.180014	0.205923	0.118386		0.640636	1.14393	0.896492	0.657649
hsa-miR-320c	0.120224	0.0797436	0.0725677	0.0932354	0.105221		0.663294	1.28481	0.875207	1.44997
hsa-miR-320d	0.173827	0.111471	0.102061	0.133435	0.152306		0.641275	1.3074	0.876192	1.4923
hsa-miR-320e	0.144778	0.0951062	0.0877942	0.111824	0.130882		0.656912	1.27371	0.904022	1.49079
hsa-miR-323a-3p	0.000278276	0.000208195	0.000314324	0.000279842	0.000179454		0.748161	0.890299	0.644877	0.57092
hsa-miR-323a-5p	0.000278276	0.000208195	0.000314324	0.000279842	0.000179454		0.748161	0.890299	0.644877	0.57092
hsa-miR-323b-3p	0.000278276	0.000208195	0.000314324	0.000279842	0.000179454		0.748161	0.890299	0.644877	0.57092
hsa-miR-323b-5p	0.000278276	0.000208195	0.000314324	0.000279842	0.000179454		0.748161	0.890299	0.644877	0.57092
hsa-miR-32-3p	0.000278276	0.000208195	0.000314324	0.000279842	0.000179454		0.748161	0.890299	0.644877	0.57092
hsa-miR-324-3p	0.203745	0.137262	0.157128	0.131722	0.150368		0.673695	0.838307	0.73802	0.956973
hsa-miR-324-5p	0.112224	0.0788503	0.152718	0.134013	0.0648514		0.702618	0.877516	0.577877	0.424648
hsa-miR-325	0.000278276	0.000208195	0.000314324	0.000279842	0.000179454		0.748161	0.890299	0.644877	0.57092
hsa-miR-32-5p	0.0306104	0.0215886	0.0218538	0.0191544	0.017506		0.705271	0.876477	0.571897	0.80105
hsa-miR-326	0.00239917	0.00148111	0.000314324	0.000279842	0.000179454		0.617343	0.890299	0.0747982	0.57092
hsa-miR-328-3p	0.000278276	0.000208195	0.000314324	0.000279842	0.000179454		0.748161	0.890299	0.644877	0.57092
hsa-miR-328-5p	0.000278276	0.000208195	0.000314324	0.000279842	0.000179454		0.748161	0.890299	0.644877	0.57092
hsa-miR-329-3p	0.000278276	0.000208195	0.000314324	0.000279842	0.000179454		0.748161	0.890299	0.644877	0.57092
hsa-miR-329-5p	0.000278276	0.000208195	0.000314324	0.000279842	0.000179454		0.748161	0.890299	0.644877	0.57092
hsa-miR-330-3p	0.000278276	0.000208195	0.00528731	0.00610515	0.0026746		0.748161	1.15468	9.61131	0.505853
hsa-miR-330-5p	0.000278276	0.000208195	0.000314324	0.000279842	0.000179454		0.748161	0.890299	0.644877	0.57092
hsa-miR-331-3p	0.147677	0.140102	0.260206	0.258511	0.13454		0.948706	0.993489	0.91104	0.517053
hsa-miR-331-5p	0.000278276	0.000208195	0.000314324	0.000279842	0.000179454		0.748161	0.890299	0.644877	0.57092
hsa-miR-335-3p	0.0150805	0.009341	0.00175731	0.00481323	0.0126467		0.619411	2.73898	0.838618	7.19666
hsa-miR-335-5p	0.0732204	0.058023	0.00957324	0.0139455	0.0728754		0.792444	1.45671	0.995288	7.6124
hsa-miR-337-3p	0.000278276	0.000208195	0.000314324	0.000279842	0.000179454		0.748161	0.890299	0.644877	0.57092
hsa-miR-337-5p	0.000278276	0.000208195	0.000314324	0.000279842	0.000179454		0.748161	0.890299	0.644877	0.57092
hsa-miR-338-3p	0.0141835	0.000208195	0.000314324	0.000279842	0.0202447		0.0146787	0.890299	1.42734	64.4072
hsa-miR-338-5p	0.000278276	0.000208195	0.000314324	0.000279842	0.000179454		0.748161	0.890299	0.644877	0.57092
hsa-miR-339-3p	0.00242525	0.000208195	0.00241529	0.00211803	0.00159159		0.0858449	0.876923	0.656257	0.658962
hsa-miR-339-5p	0.00462518	0.00112032	0.000314324	0.000279842	0.00131397		0.242223	0.890299	0.284091	4.1803
hsa-miR-33a-3p	0.000278276	0.000208195	0.000314324	0.000279842	0.000179454		0.748161	0.890299	0.644877	0.57092
hsa-miR-33a-5p	0.0173026	0.00599149	0.0174094	0.00575513	0.011339		0.346278	0.330576	0.655336	0.651314
hsa-miR-33b-3p	0.00935114	0.00731838	0.00945886	0.00828994	0.00509554		0.782619	0.876421	0.544911	0.538706
hsa-miR-33b-5p	0.000278276	0.000208195	0.000314324	0.000279842	0.000179454		0.748161	0.890299	0.644877	0.57092
hsa-miR-340-3p	0.0102486	0.00853204	0.00554769	0.00461415	0.00856641		0.832509	0.831725	0.835863	1.54414
hsa-miR-340-5p	0.040155	0.0395623	0.0245464	0.0190359	0.0378153		0.98524	0.775508	0.941732	1.54057
hsa-miR-342-3p	0.000278276	0.000208195	0.0305902	0.0242197	0.0264666		0.748161	0.791746	95.109	0.865199
hsa-miR-342-5p	0.000278276	0.000208195	0.000314324	0.000279842	0.000179454		0.748161	0.890299	0.644877	0.57092
hsa-miR-345-3p	0.000278276	0.000208195	0.000314324	0.000279842	0.000179454		0.748161	0.890299	0.644877	0.57092
hsa-miR-345-5p	0.00214156	0.0017011	0.00191167	0.0018351	0.00371561		0.794325	0.959944	1.735	1.94364
hsa-miR-346	0.000278276	0.000208195	0.000314324	0.000279842	0.000179454		0.748161	0.890299	0.644877	0.57092
hsa-miR-34a-3p	0.000278276	0.000208195	0.00721144	0.00553405	0.000179454		0.748161	0.767399	0.644877	0.0248846
hsa-miR-34a-5p	0.0486577	0.0990762	0.349362	0.354381	0.0194795		2.03619	1.01437	0.400338	0.0557575
hsa-miR-34b-3p	0.000278276	0.000208195	0.000314324	0.000279842	0.000179454		0.748161	0.890299	0.644877	0.57092
hsa-miR-34b-5p	0.00307387	0.0114078	0.0458014	0.046591	0.000179454		3.71123	1.01724	0.0583805	0.00391809
hsa-miR-34c-3p	0.000278276	0.000208195	0.000314324	0.000279842	0.000179454		0.748161	0.890299	0.644877	0.57092
hsa-miR-34c-5p	0.000278276	0.000208195	0.000314324	0.000279842	0.000179454		0.748161	0.890299	0.644877	0.57092
hsa-miR-3529-3p	0.000278276	0.000208195	0.000314324	0.000279842	0.000179454		0.748161	0.890299	0.644877	0.57092
hsa-miR-3529-5p	0.000278276	0.000208195	0.000314324	0.000279842	0.000179454		0.748161	0.890299	0.644877	0.57092
hsa-miR-3591-3p	0.0137391	0.00225815	0.00398761	0.00377989	0.00895757		0.16436	0.947908	0.651978	2.24635
hsa-miR-3591-5p	0.000278276	0.000208195	0.000314324	0.000279842	0.000179454		0.748161	0.890299	0.644877	0.57092
hsa-miR-3605-3p	0.000278276	0.000208195	0.000314324	0.000279842	0.000179454		0.748161	0.890299	0.644877	0.57092
hsa-miR-3605-5p	0.000278276	0.000208195	0.000314324	0.000279842	0.000179454		0.748161	0.890299	0.644877	0.57092
hsa-miR-3606-3p	0.000278276	0.000208195	0.000314324	0.000279842	0.000179454		0.748161	0.890299	0.644877	0.57092
hsa-miR-3606-5p	0.000278276	0.000208195	0.000314324	0.000279842	0.000179454		0.748161	0.890299	0.644877	0.57092
hsa-miR-3607-3p	0.00396947	0.00487115	0.000314324	0.000279842	0.00326631		1.22715	0.890299	0.822858	10.3915
hsa-miR-3607-5p	0.000278276	0.000208195	0.000314324	0.000279842	0.000179454		0.748161	0.890299	0.644877	0.57092
hsa-miR-3609	0.000278276	0.000208195	0.000314324	0.000279842	0.000179454		0.748161	0.890299	0.644877	0.57092
hsa-miR-3610	0.000278276	0.000208195	0.000314324	0.000279842	0.000179454		0.748161	0.890299	0.644877	0.57092
hsa-miR-3611	0.000278276	0.000208195	0.000314324	0.000279842	0.000179454		0.748161	0.890299	0.644877	0.57092
hsa-miR-3612	0.000278276	0.000208195	0.000314324	0.000279842	0.000179454		0.748161	0.890299	0.644877	0.57092
hsa-miR-3613-3p	0.00754908	0.00500275	0.00807043	0.00669694	0.00490896		0.662696	0.829812	0.650273	0.608266
hsa-miR-3613-5p	0.000278276	0.000208195	0.000314324	0.000279842	0.000179454		0.748161	0.890299	0.644877	0.57092
hsa-miR-361-3p	0.0227477	0.00990993	0.00720877	0.00981113	0.010609		0.435646	1.361	0.46638	1.47169
hsa-miR-3614-3p	0.000278276	0.000208195	0.000314324	0.000279842	0.000179454		0.748161	0.890299	0.644877	0.57092
hsa-miR-3614-5p	0.000278276	0.00213269	0.000314324	0.000279842	0.000179454		7.66393	0.890299	0.644877	0.57092
hsa-miR-3615	0.000278276	0.000208195	0.000314324	0.000279842	0.000179454		0.748161	0.890299	0.644877	0.57092
hsa-miR-361-5p	0.192649	0.0897181	0.0565328	0.0664452	0.0708317		0.465707	1.17534	0.367672	1.25293
hsa-miR-3616-3p	0.000278276	0.000208195	0.000314324	0.000279842	0.000179454		0.748161	0.890299	0.644877	0.57092
hsa-miR-3616-5p	0.000278276	0.000208195	0.000314324	0.000279842	0.000179454		0.748161	0.890299	0.644877	0.57092
hsa-miR-3617-3p	0.000278276	0.000208195	0.000314324	0.000279842	0.000179454		0.748161	0.890299	0.644877	0.57092
hsa-miR-3617-5p	0.000278276	0.000208195	0.000314324	0.000279842	0.000179454		0.748161	0.890299	0.644877	0.57092
hsa-miR-3618	0.000278276	0.000208195	0.000314324	0.000279842	0.000179454		0.748161	0.890299	0.644877	0.57092
hsa-miR-3619-3p	0.000278276	0.000208195	0.000314324	0.000279842	0.000179454		0.748161	0.890299	0.644877	0.57092
hsa-miR-3619-5p	0.000278276	0.000208195	0.000314324	0.000279842	0.000179454		0.748161	0.890299	0.644877	0.57092
hsa-miR-3620-3p	0.000278276	0.000208195	0.000314324	0.000279842	0.000179454		0.748161	0.890299	0.644877	0.57092
hsa-miR-3620-5p	0.000278276	0.000208195	0.000314324	0.000279842	0.000179454		0.748161	0.890299	0.644877	0.57092
hsa-miR-3621	0.000278276	0.000208195	0.000314324	0.000279842	0.000179454		0.748161	0.890299	0.644877	0.57092
hsa-miR-3622a-3p	0.000278276	0.000208195	0.000314324	0.000279842	0.000179454		0.748161	0.890299	0.644877	0.57092
hsa-miR-3622a-5p	0.000278276	0.000208195	0.000314324	0.000279842	0.000179454		0.748161	0.890299	0.644877	0.57092
hsa-miR-3622b-3p	0.000278276	0.000208195	0.000314324	0.000279842	0.000179454		0.748161	0.890299	0.644877	0.57092
hsa-miR-3622b-5p	0.000278276	0.000208195	0.000314324	0.000279842	0.000179454		0.748161	0.890299	0.644877	0.57092
hsa-miR-362-3p	0.0433215	0.00723652	0.0299246	0.0250186	0.0233046		0.167042	0.836055	0.537945	0.778779
hsa-miR-362-5p	0.0284429	0.000208195	0.0140378	0.015518	0.0174867		0.00731977	1.10544	0.614802	1.24569
hsa-miR-363-3p	0.000278276	0.000208195	0.000314324	0.000279842	0.000179454		0.748161	0.890299	0.644877	0.57092
hsa-miR-363-5p	0.000278276	0.000208195	0.000314324	0.000279842	0.000179454		0.748161	0.890299	0.644877	0.57092
hsa-miR-3646	0.000278276	0.000208195	0.00335245	0.0102441	0.00202198		0.748161	3.05569	7.26608	0.603134
hsa-miR-3648	0.000278276	0.000208195	0.000314324	0.0033491	0.000179454		0.748161	10.6549	0.644877	0.57092
hsa-miR-3649	0.000278276	0.000208195	0.000314324	0.000279842	0.000179454		0.748161	0.890299	0.644877	0.57092
hsa-miR-3650	0.000278276	0.000208195	0.000314324	0.000279842	0.000179454		0.748161	0.890299	0.644877	0.57092
hsa-miR-3651	0.267566	0.197578	0.180254	0.17178	0.226254		0.738429	0.952988	0.8456	1.25519
hsa-miR-3652	0.000278276	0.000208195	0.000314324	0.000279842	0.000179454		0.748161	0.890299	0.644877	0.57092
hsa-miR-3653-3p	0.0189924	0.015224	0.00385911	0.00856751	0.0145689		0.801582	2.22007	0.767088	3.77519
hsa-miR-3653-5p	0.0113274	0.0068739	0.000314324	0.0097733	0.00219548		0.606837	31.0931	0.193819	6.98475
hsa-miR-3654	0.000278276	0.000208195	0.000314324	0.000279842	0.000179454		0.748161	0.890299	0.644877	0.57092
hsa-miR-3655	0.000278276	0.000208195	0.000314324	0.000279842	0.000179454		0.748161	0.890299	0.644877	0.57092
hsa-miR-3656	0.00562569	0.00291305	0.00517236	0.0117802	0.00395543		0.517812	2.27754	0.703102	0.764725
hsa-miR-3657	0.000278276	0.000208195	0.000314324	0.000279842	0.000179454		0.748161	0.890299	0.644877	0.57092
hsa-miR-3658	0.000278276	0.000208195	0.000314324	0.000279842	0.000179454		0.748161	0.890299	0.644877	0.57092
hsa-miR-3659	0.000278276	0.000208195	0.0429225	0.0448053	0.000179454		0.748161	1.04386	0.644877	0.00418088
hsa-miR-365a-3p	0.0713693	0.0669989	0.120924	0.125554	0.0194417		0.938765	1.03829	0.27241	0.160777
hsa-miR-365a-5p	0.000278276	0.000208195	0.000314324	0.000279842	0.000179454		0.748161	0.890299	0.644877	0.57092
hsa-miR-365b-5p	0.000278276	0.000208195	0.000314324	0.000279842	0.000179454		0.748161	0.890299	0.644877	0.57092
hsa-miR-3660	0.000278276	0.000208195	0.000314324	0.000279842	0.000179454		0.748161	0.890299	0.644877	0.57092
hsa-miR-3661	0.000278276	0.000208195	0.000314324	0.000279842	0.000179454		0.748161	0.890299	0.644877	0.57092
hsa-miR-3662	0.000278276	0.000208195	0.000314324	0.000279842	0.000179454		0.748161	0.890299	0.644877	0.57092
hsa-miR-3663-3p	0.000278276	0.000208195	0.000314324	0.0103581	0.000179454		0.748161	32.9537	0.644877	0.57092
hsa-miR-3663-5p	0.000278276	0.000208195	0.000314324	0.000279842	0.000179454		0.748161	0.890299	0.644877	0.57092
hsa-miR-3664-3p	0.000278276	0.000208195	0.000314324	0.000279842	0.000179454		0.748161	0.890299	0.644877	0.57092
hsa-miR-3664-5p	0.000278276	0.000208195	0.000314324	0.000279842	0.000179454		0.748161	0.890299	0.644877	0.57092
hsa-miR-3665	0.0143888	0.0128905	0.0362865	0.0620299	0.013048		0.895875	1.70945	0.906814	0.359581
hsa-miR-3666	0.000278276	0.000208195	0.000314324	0.000279842	0.000179454		0.748161	0.890299	0.644877	0.57092
hsa-miR-3667-3p	0.000278276	0.000208195	0.000314324	0.000279842	0.000179454		0.748161	0.890299	0.644877	0.57092
hsa-miR-3667-5p	0.000278276	0.000208195	0.000314324	0.000279842	0.000179454		0.748161	0.890299	0.644877	0.57092
hsa-miR-3668	0.000278276	0.000208195	0.000314324	0.000279842	0.000179454		0.748161	0.890299	0.644877	0.57092
hsa-miR-3670	0.000278276	0.000208195	0.000314324	0.000279842	0.000179454		0.748161	0.890299	0.644877	0.57092
hsa-miR-3671	0.000278276	0.000208195	0.000314324	0.000279842	0.000179454		0.748161	0.890299	0.644877	0.57092
hsa-miR-3672	0.000278276	0.000208195	0.000314324	0.000279842	0.000179454		0.748161	0.890299	0.644877	0.57092
hsa-miR-367-3p	0.000278276	0.000208195	0.000314324	0.000279842	0.000179454		0.748161	0.890299	0.644877	0.57092
hsa-miR-3674	0.000278276	0.000208195	0.000314324	0.000279842	0.000179454		0.748161	0.890299	0.644877	0.57092
hsa-miR-3675-3p	0.000278276	0.00161296	0.000314324	0.000279842	0.000179454		5.79627	0.890299	0.644877	0.57092
hsa-miR-3675-5p	0.000278276	0.000208195	0.000314324	0.000279842	0.000179454		0.748161	0.890299	0.644877	0.57092
hsa-miR-367-5p	0.000278276	0.000208195	0.000314324	0.000279842	0.000179454		0.748161	0.890299	0.644877	0.57092
hsa-miR-3677-3p	0.000278276	0.000208195	0.000314324	0.000279842	0.000179454		0.748161	0.890299	0.644877	0.57092
hsa-miR-3677-5p	0.000278276	0.000208195	0.000314324	0.000279842	0.000179454		0.748161	0.890299	0.644877	0.57092
hsa-miR-3678-3p	0.000278276	0.000208195	0.000314324	0.000279842	0.000179454		0.748161	0.890299	0.644877	0.57092
hsa-miR-3678-5p	0.000278276	0.000208195	0.000314324	0.000279842	0.000179454		0.748161	0.890299	0.644877	0.57092
hsa-miR-3679-3p	0.00319431	0.00251835	0.00341016	0.000279842	0.000179454		0.788388	0.0820613	0.0561793	0.0526233
hsa-miR-3679-5p	0.00651016	0.0082431	0.00791833	0.014216	0.00768734		1.26619	1.79532	1.18082	0.970829
hsa-miR-3680-3p	0.000278276	0.000208195	0.000314324	0.000279842	0.000179454		0.748161	0.890299	0.644877	0.57092
hsa-miR-3680-5p	0.000278276	0.000208195	0.000314324	0.000279842	0.000179454		0.748161	0.890299	0.644877	0.57092
hsa-miR-3681-3p	0.000278276	0.000208195	0.000314324	0.000279842	0.000179454		0.748161	0.890299	0.644877	0.57092
hsa-miR-3681-5p	0.000278276	0.000208195	0.000314324	0.000279842	0.000179454		0.748161	0.890299	0.644877	0.57092
hsa-miR-3682-3p	0.000278276	0.000208195	0.000314324	0.000279842	0.000179454		0.748161	0.890299	0.644877	0.57092
hsa-miR-3682-5p	0.000278276	0.000208195	0.000314324	0.000279842	0.000179454		0.748161	0.890299	0.644877	0.57092
hsa-miR-3683	0.000278276	0.000208195	0.000314324	0.000279842	0.000179454		0.748161	0.890299	0.644877	0.57092
hsa-miR-3684	0.000278276	0.000208195	0.000314324	0.000279842	0.000179454		0.748161	0.890299	0.644877	0.57092
hsa-miR-3685	0.000278276	0.000208195	0.000314324	0.000279842	0.000179454		0.748161	0.890299	0.644877	0.57092
hsa-miR-3686	0.000278276	0.000208195	0.000314324	0.000279842	0.000179454		0.748161	0.890299	0.644877	0.57092
hsa-miR-3687	0.000278276	0.000208195	0.000314324	0.000279842	0.000179454		0.748161	0.890299	0.644877	0.57092
hsa-miR-3688-3p	0.000278276	0.000208195	0.000314324	0.000279842	0.000179454		0.748161	0.890299	0.644877	0.57092
hsa-miR-3688-5p	0.000278276	0.000208195	0.000314324	0.000279842	0.000179454		0.748161	0.890299	0.644877	0.57092
hsa-miR-3689a-3p	0.000278276	0.000208195	0.000314324	0.000279842	0.000179454		0.748161	0.890299	0.644877	0.57092
hsa-miR-3689a-5p	0.000278276	0.000208195	0.000314324	0.000279842	0.000179454		0.748161	0.890299	0.644877	0.57092
hsa-miR-3689b-3p	0.000278276	0.000208195	0.000314324	0.000279842	0.000179454		0.748161	0.890299	0.644877	0.57092
hsa-miR-3689d	0.000278276	0.000208195	0.000314324	0.000279842	0.000179454		0.748161	0.890299	0.644877	0.57092
hsa-miR-3689f	0.000278276	0.000208195	0.000314324	0.000279842	0.000179454		0.748161	0.890299	0.644877	0.57092
hsa-miR-3690	0.000278276	0.000208195	0.000314324	0.000279842	0.000179454		0.748161	0.890299	0.644877	0.57092
hsa-miR-3691-3p	0.000278276	0.000208195	0.000314324	0.000279842	0.000179454		0.748161	0.890299	0.644877	0.57092
hsa-miR-3691-5p	0.000278276	0.000208195	0.000314324	0.000279842	0.000179454		0.748161	0.890299	0.644877	0.57092
hsa-miR-3692-3p	0.000278276	0.000208195	0.000314324	0.000279842	0.000179454		0.748161	0.890299	0.644877	0.57092
hsa-miR-3692-5p	0.000278276	0.000208195	0.000314324	0.000279842	0.000179454		0.748161	0.890299	0.644877	0.57092
hsa-miR-369-3p	0.000278276	0.000208195	0.000314324	0.000279842	0.000179454		0.748161	0.890299	0.644877	0.57092
hsa-miR-369-5p	0.000278276	0.000208195	0.000314324	0.000279842	0.000179454		0.748161	0.890299	0.644877	0.57092
hsa-miR-370-3p	0.000278276	0.000208195	0.000314324	0.000279842	0.000179454		0.748161	0.890299	0.644877	0.57092
hsa-miR-370-5p	0.000278276	0.000208195	0.000314324	0.000279842	0.000179454		0.748161	0.890299	0.644877	0.57092
hsa-miR-3713	0.000278276	0.000208195	0.000314324	0.000279842	0.000179454		0.748161	0.890299	0.644877	0.57092
hsa-miR-3714	0.000278276	0.000208195	0.000314324	0.000279842	0.000179454		0.748161	0.890299	0.644877	0.57092
hsa-miR-371a-3p	0.000278276	0.000208195	0.000314324	0.000279842	0.0539927		0.748161	0.890299	194.025	171.774
hsa-miR-371a-5p	0.000278276	0.000208195	0.000314324	0.00782509	0.00476398		0.748161	24.895	17.1196	15.1563
hsa-miR-371b-3p	0.000278276	0.000208195	0.000314324	0.000279842	0.000179454		0.748161	0.890299	0.644877	0.57092
hsa-miR-371b-5p	0.000278276	0.000208195	0.000314324	0.000279842	0.000179454		0.748161	0.890299	0.644877	0.57092
hsa-miR-372-3p	0.000278276	0.000208195	0.000314324	0.000279842	0.217342		0.748161	0.890299	781.03	691.459
hsa-miR-372-5p	0.000278276	0.000208195	0.000314324	0.000279842	0.000179454		0.748161	0.890299	0.644877	0.57092
hsa-miR-373-3p	0.000278276	0.000208195	0.000314324	0.000279842	0.114959		0.748161	0.890299	413.109	365.733
hsa-miR-373-5p	0.000278276	0.000208195	0.000314324	0.000279842	0.000179454		0.748161	0.890299	0.644877	0.57092
hsa-miR-374a-3p	0.000278276	0.000208195	0.000314324	0.000279842	0.000179454		0.748161	0.890299	0.644877	0.57092
hsa-miR-374a-5p	0.404689	0.243587	0.198923	0.182232	0.259896		0.601911	0.916092	0.642212	1.30652
hsa-miR-374b-3p	0.00284039	0.00166576	0.000314324	0.000279842	0.00116698		0.586453	0.890299	0.410851	3.71266
hsa-miR-374b-5p	0.20379	0.120671	0.0706195	0.0565007	0.126818		0.592137	0.800073	0.622299	1.79579
hsa-miR-374c-3p	0.000278276	0.000208195	0.000314324	0.000279842	0.000179454		0.748161	0.890299	0.644877	0.57092
hsa-miR-374c-5p	0.0217807	0.0123518	0.00739963	0.00583872	0.0133961		0.567099	0.789055	0.615042	1.81037
hsa-miR-375	0.0488228	0.22076	0.00374671	0.000279842	0.0101171		4.52166	0.0746901	0.207222	2.70027
hsa-miR-376a-2-5p	0.000278276	0.000208195	0.000314324	0.000279842	0.000179454		0.748161	0.890299	0.644877	0.57092
hsa-miR-376a-3p	0.000278276	0.000208195	0.00344968	0.0050295	0.000179454		0.748161	1.45796	0.644877	0.0520205
hsa-miR-376a-5p	0.000278276	0.000208195	0.000314324	0.000279842	0.000179454		0.748161	0.890299	0.644877	0.57092
hsa-miR-376b-3p	0.000278276	0.000208195	0.000314324	0.000279842	0.000179454		0.748161	0.890299	0.644877	0.57092
hsa-miR-376b-5p	0.000278276	0.000208195	0.000314324	0.000279842	0.000179454		0.748161	0.890299	0.644877	0.57092
hsa-miR-376c-3p	0.000278276	0.000208195	0.000314324	0.000279842	0.000179454		0.748161	0.890299	0.644877	0.57092
hsa-miR-376c-5p	0.000278276	0.000208195	0.000314324	0.000279842	0.000179454		0.748161	0.890299	0.644877	0.57092
hsa-miR-377-3p	0.000278276	0.000208195	0.000314324	0.000279842	0.000179454		0.748161	0.890299	0.644877	0.57092
hsa-miR-377-5p	0.000278276	0.000208195	0.000314324	0.000279842	0.000179454		0.748161	0.890299	0.644877	0.57092
hsa-miR-378a-3p	0.0625512	0.0354415	0.104134	0.0513564	0.0866574		0.5666	0.493178	1.38538	0.832175
hsa-miR-378a-5p	0.000278276	0.000208195	0.000314324	0.000279842	0.00284951		0.748161	0.890299	10.2399	9.06553
hsa-miR-378b	0.000278276	0.000208195	0.000314324	0.000279842	0.000179454		0.748161	0.890299	0.644877	0.57092
hsa-miR-378c	0.000278276	0.000208195	0.000314324	0.000279842	0.000179454		0.748161	0.890299	0.644877	0.57092
hsa-miR-378d	0.00659137	0.00371908	0.0118923	0.00580936	0.01133		0.564235	0.488498	1.71892	0.95272
hsa-miR-378e	0.000278276	0.000208195	0.000314324	0.000279842	0.000179454		0.748161	0.890299	0.644877	0.57092
hsa-miR-378f	0.000278276	0.000208195	0.000314324	0.000279842	0.000179454		0.748161	0.890299	0.644877	0.57092
hsa-miR-378g	0.000278276	0.000208195	0.000314324	0.000279842	0.00246728		0.748161	0.890299	8.86628	7.84947
hsa-miR-378h	0.000278276	0.000208195	0.000314324	0.000279842	0.000179454		0.748161	0.890299	0.644877	0.57092
hsa-miR-378i	0.080841	0.0479778	0.141323	0.0680915	0.118523		0.593484	0.481816	1.46613	0.838671
hsa-miR-378j	0.000278276	0.000208195	0.000314324	0.000279842	0.000179454		0.748161	0.890299	0.644877	0.57092
hsa-miR-379-3p	0.000278276	0.000208195	0.000314324	0.000279842	0.000179454		0.748161	0.890299	0.644877	0.57092
hsa-miR-379-5p	0.000278276	0.000208195	0.000314324	0.000279842	0.000179454		0.748161	0.890299	0.644877	0.57092
hsa-miR-380-3p	0.000278276	0.000208195	0.000314324	0.000279842	0.000179454		0.748161	0.890299	0.644877	0.57092
hsa-miR-380-5p	0.000278276	0.000208195	0.000314324	0.000279842	0.000179454		0.748161	0.890299	0.644877	0.57092
hsa-miR-381-3p	0.000278276	0.000208195	0.000314324	0.000279842	0.000179454		0.748161	0.890299	0.644877	0.57092
hsa-miR-381-5p	0.000278276	0.000208195	0.000314324	0.000279842	0.000179454		0.748161	0.890299	0.644877	0.57092
hsa-miR-382-3p	0.000278276	0.000208195	0.000314324	0.000279842	0.000179454		0.748161	0.890299	0.644877	0.57092
hsa-miR-382-5p	0.000278276	0.000208195	0.000314324	0.000279842	0.000179454		0.748161	0.890299	0.644877	0.57092
hsa-miR-383-3p	0.000278276	0.000208195	0.000314324	0.000279842	0.000179454		0.748161	0.890299	0.644877	0.57092
hsa-miR-383-5p	0.000278276	0.000208195	0.000314324	0.000279842	0.000179454		0.748161	0.890299	0.644877	0.57092
hsa-miR-384	0.000278276	0.000208195	0.000314324	0.000279842	0.000179454		0.748161	0.890299	0.644877	0.57092
hsa-miR-3907	0.019902	0.0143119	0.0119069	0.0103446	0.00926585		0.719117	0.86879	0.465574	0.778189
hsa-miR-3908	0.000278276	0.000208195	0.000314324	0.000279842	0.000179454		0.748161	0.890299	0.644877	0.57092
hsa-miR-3909	0.000278276	0.000208195	0.000314324	0.000279842	0.000179454		0.748161	0.890299	0.644877	0.57092
hsa-miR-3910	0.000278276	0.000208195	0.000314324	0.000279842	0.000179454		0.748161	0.890299	0.644877	0.57092
hsa-miR-3911	0.00532454	0.00708031	0.000314324	0.0066387	0.00196854		1.32975	21.1206	0.36971	6.26277
hsa-miR-3912-3p	0.000278276	0.000208195	0.000314324	0.000279842	0.000179454		0.748161	0.890299	0.644877	0.57092
hsa-miR-3912-5p	0.000278276	0.000208195	0.000314324	0.000279842	0.000179454		0.748161	0.890299	0.644877	0.57092
hsa-miR-3913-3p	0.000278276	0.000208195	0.000314324	0.000279842	0.000179454		0.748161	0.890299	0.644877	0.57092
hsa-miR-3913-5p	0.000278276	0.000208195	0.000314324	0.000279842	0.000179454		0.748161	0.890299	0.644877	0.57092
hsa-miR-3914	0.000278276	0.000208195	0.000314324	0.000279842	0.000179454		0.748161	0.890299	0.644877	0.57092
hsa-miR-3915	0.000278276	0.000208195	0.000314324	0.000279842	0.000179454		0.748161	0.890299	0.644877	0.57092
hsa-miR-3916	0.000278276	0.000208195	0.000314324	0.000279842	0.000179454		0.748161	0.890299	0.644877	0.57092
hsa-miR-3917	0.000278276	0.000208195	0.000314324	0.000279842	0.000179454		0.748161	0.890299	0.644877	0.57092
hsa-miR-3918	0.000278276	0.000208195	0.000314324	0.000279842	0.000179454		0.748161	0.890299	0.644877	0.57092
hsa-miR-3919	0.000278276	0.000208195	0.000314324	0.000279842	0.000179454		0.748161	0.890299	0.644877	0.57092
hsa-miR-3920	0.000278276	0.000208195	0.000314324	0.000279842	0.000179454		0.748161	0.890299	0.644877	0.57092
hsa-miR-3921	0.000278276	0.000208195	0.000314324	0.000279842	0.000179454		0.748161	0.890299	0.644877	0.57092
hsa-miR-3922-3p	0.000278276	0.000208195	0.000314324	0.000279842	0.000179454		0.748161	0.890299	0.644877	0.57092
hsa-miR-3922-5p	0.000278276	0.000208195	0.000314324	0.000279842	0.000179454		0.748161	0.890299	0.644877	0.57092
hsa-miR-3923	0.000278276	0.000208195	0.000314324	0.000279842	0.000179454		0.748161	0.890299	0.644877	0.57092
hsa-miR-3924	0.000278276	0.000208195	0.000314324	0.000279842	0.000179454		0.748161	0.890299	0.644877	0.57092
hsa-miR-3925-3p	0.000278276	0.000208195	0.000314324	0.000279842	0.000179454		0.748161	0.890299	0.644877	0.57092
hsa-miR-3925-5p	0.000278276	0.000208195	0.000314324	0.000279842	0.000179454		0.748161	0.890299	0.644877	0.57092
hsa-miR-3926	0.000278276	0.000208195	0.000314324	0.000279842	0.000179454		0.748161	0.890299	0.644877	0.57092
hsa-miR-3927-3p	0.000278276	0.000208195	0.000314324	0.000279842	0.000179454		0.748161	0.890299	0.644877	0.57092
hsa-miR-3927-5p	0.000278276	0.000208195	0.000314324	0.000279842	0.000179454		0.748161	0.890299	0.644877	0.57092
hsa-miR-3928-3p	0.000278276	0.000208195	0.000314324	0.000279842	0.000179454		0.748161	0.890299	0.644877	0.57092
hsa-miR-3928-5p	0.000278276	0.000208195	0.000314324	0.000279842	0.000179454		0.748161	0.890299	0.644877	0.57092
hsa-miR-3929	0.000278276	0.000208195	0.000314324	0.000279842	0.000179454		0.748161	0.890299	0.644877	0.57092
hsa-miR-3934-3p	0.000278276	0.000208195	0.000314324	0.000279842	0.000179454		0.748161	0.890299	0.644877	0.57092
hsa-miR-3934-5p	0.000278276	0.000208195	0.000314324	0.000279842	0.000179454		0.748161	0.890299	0.644877	0.57092
hsa-miR-3935	0.000278276	0.000208195	0.000314324	0.000279842	0.000179454		0.748161	0.890299	0.644877	0.57092
hsa-miR-3936	0.000278276	0.000208195	0.000314324	0.000279842	0.000179454		0.748161	0.890299	0.644877	0.57092
hsa-miR-3937	0.000278276	0.000208195	0.000314324	0.000279842	0.000179454		0.748161	0.890299	0.644877	0.57092
hsa-miR-3938	0.000278276	0.000208195	0.000314324	0.000279842	0.000179454		0.748161	0.890299	0.644877	0.57092
hsa-miR-3939	0.000278276	0.000208195	0.000314324	0.000279842	0.000179454		0.748161	0.890299	0.644877	0.57092
hsa-miR-3940-3p	0.00368288	0.000208195	0.000314324	0.0027896	0.00205448		0.0565307	8.87491	0.557846	6.53618
hsa-miR-3940-5p	0.000278276	0.000208195	0.00711683	0.0138369	0.000179454		0.748161	1.94424	0.644877	0.0252154
hsa-miR-3941	0.000278276	0.000208195	0.000314324	0.000279842	0.000179454		0.748161	0.890299	0.644877	0.57092
hsa-miR-3942-3p	0.000278276	0.000208195	0.000314324	0.000279842	0.000179454		0.748161	0.890299	0.644877	0.57092
hsa-miR-3942-5p	0.000278276	0.000208195	0.000314324	0.000279842	0.000179454		0.748161	0.890299	0.644877	0.57092
hsa-miR-3943	0.000278276	0.000208195	0.000314324	0.000279842	0.000179454		0.748161	0.890299	0.644877	0.57092
hsa-miR-3944-3p	0.000278276	0.000208195	0.000314324	0.000279842	0.000179454		0.748161	0.890299	0.644877	0.57092
hsa-miR-3944-5p	0.000278276	0.000208195	0.000314324	0.000279842	0.000179454		0.748161	0.890299	0.644877	0.57092
hsa-miR-3945	0.000278276	0.000208195	0.000314324	0.000279842	0.000179454		0.748161	0.890299	0.644877	0.57092
hsa-miR-3960	0.0239481	0.0249728	0.222506	0.368748	0.0391479		1.04279	1.65725	1.63469	0.175941
hsa-miR-3972	0.000278276	0.000208195	0.000314324	0.000279842	0.000179454		0.748161	0.890299	0.644877	0.57092
hsa-miR-3973	0.000278276	0.000208195	0.000314324	0.000279842	0.000179454		0.748161	0.890299	0.644877	0.57092
hsa-miR-3974	0.000278276	0.000208195	0.000314324	0.000279842	0.000179454		0.748161	0.890299	0.644877	0.57092
hsa-miR-3975	0.000278276	0.000208195	0.000314324	0.000279842	0.000179454		0.748161	0.890299	0.644877	0.57092
hsa-miR-3976	0.000278276	0.000208195	0.000314324	0.000279842	0.000179454		0.748161	0.890299	0.644877	0.57092
hsa-miR-3977	0.000278276	0.000208195	0.000314324	0.000279842	0.000179454		0.748161	0.890299	0.644877	0.57092
hsa-miR-3978	0.000278276	0.000208195	0.000314324	0.000279842	0.000179454		0.748161	0.890299	0.644877	0.57092
hsa-miR-409-3p	0.000278276	0.000208195	0.000314324	0.000279842	0.000179454		0.748161	0.890299	0.644877	0.57092
hsa-miR-409-5p	0.000278276	0.000208195	0.000314324	0.000279842	0.000179454		0.748161	0.890299	0.644877	0.57092
hsa-miR-410-3p	0.000278276	0.000208195	0.000314324	0.000279842	0.000179454		0.748161	0.890299	0.644877	0.57092
hsa-miR-410-5p	0.000278276	0.000208195	0.000314324	0.000279842	0.000179454		0.748161	0.890299	0.644877	0.57092
hsa-miR-411-3p	0.000278276	0.000208195	0.000314324	0.000279842	0.000179454		0.748161	0.890299	0.644877	0.57092
hsa-miR-411-5p	0.000278276	0.000208195	0.000314324	0.000279842	0.000179454		0.748161	0.890299	0.644877	0.57092
hsa-miR-412-3p	0.000278276	0.000208195	0.000314324	0.000279842	0.000179454		0.748161	0.890299	0.644877	0.57092
hsa-miR-412-5p	0.000278276	0.000208195	0.000314324	0.000279842	0.000179454		0.748161	0.890299	0.644877	0.57092
hsa-miR-421	0.00469388	0.000208195	0.000314324	0.00298214	0.00539844		0.0443546	9.48747	1.1501	17.1748
hsa-miR-422a	0.000278276	0.000208195	0.000314324	0.000279842	0.000179454		0.748161	0.890299	0.644877	0.57092
hsa-miR-423-3p	0.0040204	0.0033406	0.00434867	0.00440581	0.00250577		0.830913	1.01314	0.623264	0.576215
hsa-miR-423-5p	0.0303878	0.0300472	0.0358968	0.035695	0.0191958		0.988792	0.99438	0.631696	0.534751
hsa-miR-424-3p	0.000278276	0.00270862	0.000314324	0.000279842	0.000179454		9.73357	0.890299	0.644877	0.57092
hsa-miR-424-5p	0.229247	0.377059	0.0581735	0.0266769	0.159087		1.64477	0.458575	0.693953	2.73469
hsa-miR-4251	0.000278276	0.000208195	0.000314324	0.000279842	0.000179454		0.748161	0.890299	0.644877	0.57092
hsa-miR-4252	0.000278276	0.000208195	0.000314324	0.000279842	0.000179454		0.748161	0.890299	0.644877	0.57092
hsa-miR-4253	0.000278276	0.000208195	0.000314324	0.000279842	0.000179454		0.748161	0.890299	0.644877	0.57092
hsa-miR-425-3p	0.012544	0.00995447	0.014192	0.0127261	0.00804469		0.793562	0.896705	0.641316	0.566845
hsa-miR-4254	0.00824082	0.000208195	0.000314324	0.000279842	0.00508553		0.0252639	0.890299	0.617114	16.1793
hsa-miR-4255	0.000278276	0.000208195	0.000314324	0.000279842	0.000179454		0.748161	0.890299	0.644877	0.57092
hsa-miR-425-5p	0.252598	0.20601	0.143128	0.180371	0.182297		0.815566	1.26021	0.721687	1.27366
hsa-miR-4256	0.000278276	0.000208195	0.000314324	0.000279842	0.000179454		0.748161	0.890299	0.644877	0.57092
hsa-miR-4257	0.000278276	0.000208195	0.00359826	0.00641122	0.000179454		0.748161	1.78176	0.644877	0.0498725
hsa-miR-4258	0.000278276	0.000208195	0.000314324	0.000279842	0.000179454		0.748161	0.890299	0.644877	0.57092
hsa-miR-4259	0.000278276	0.000208195	0.000314324	0.000279842	0.000179454		0.748161	0.890299	0.644877	0.57092
hsa-miR-4260	0.000278276	0.000208195	0.000314324	0.000279842	0.000179454		0.748161	0.890299	0.644877	0.57092
hsa-miR-4261	0.000278276	0.000208195	0.000314324	0.000279842	0.000179454		0.748161	0.890299	0.644877	0.57092
hsa-miR-4262	0.000278276	0.000208195	0.000314324	0.000279842	0.000179454		0.748161	0.890299	0.644877	0.57092
hsa-miR-4263	0.000278276	0.000208195	0.000314324	0.000279842	0.000179454		0.748161	0.890299	0.644877	0.57092
hsa-miR-4264	0.000278276	0.000208195	0.000314324	0.000279842	0.000179454		0.748161	0.890299	0.644877	0.57092
hsa-miR-4265	0.000278276	0.000208195	0.000314324	0.000279842	0.000179454		0.748161	0.890299	0.644877	0.57092
hsa-miR-4266	0.000278276	0.000208195	0.000314324	0.000279842	0.000179454		0.748161	0.890299	0.644877	0.57092
hsa-miR-4267	0.000278276	0.000208195	0.000314324	0.000279842	0.000179454		0.748161	0.890299	0.644877	0.57092
hsa-miR-4268	0.000278276	0.000208195	0.000314324	0.000279842	0.000179454		0.748161	0.890299	0.644877	0.57092
hsa-miR-4269	0.000278276	0.000208195	0.000314324	0.000279842	0.000179454		0.748161	0.890299	0.644877	0.57092
hsa-miR-4270	0.000278276	0.000208195	0.000314324	0.00677725	0.000179454		0.748161	21.5613	0.644877	0.57092
hsa-miR-4271	0.000278276	0.000208195	0.000314324	0.00278099	0.000179454		0.748161	8.84753	0.644877	0.57092
hsa-miR-4272	0.000278276	0.000208195	0.000314324	0.000279842	0.000179454		0.748161	0.890299	0.644877	0.57092
hsa-miR-4273	0.000278276	0.000208195	0.000314324	0.000279842	0.000179454		0.748161	0.890299	0.644877	0.57092
hsa-miR-4274	0.000278276	0.000208195	0.000314324	0.000279842	0.000179454		0.748161	0.890299	0.644877	0.57092
hsa-miR-4275	0.000278276	0.000208195	0.000314324	0.000279842	0.000179454		0.748161	0.890299	0.644877	0.57092
hsa-miR-4276	0.000278276	0.000208195	0.000314324	0.000279842	0.000179454		0.748161	0.890299	0.644877	0.57092
hsa-miR-4277	0.000278276	0.000208195	0.000314324	0.000279842	0.000179454		0.748161	0.890299	0.644877	0.57092
hsa-miR-4278	0.000278276	0.000208195	0.000314324	0.000279842	0.000179454		0.748161	0.890299	0.644877	0.57092
hsa-miR-4279	0.000278276	0.000208195	0.000314324	0.000279842	0.000179454		0.748161	0.890299	0.644877	0.57092
hsa-miR-4280	0.000278276	0.000208195	0.000314324	0.000279842	0.000179454		0.748161	0.890299	0.644877	0.57092
hsa-miR-4281	0.0217324	0.0172179	0.042744	0.0753022	0.0263189		0.792267	1.7617	1.21104	0.615733
hsa-miR-4282	0.000278276	0.000208195	0.000314324	0.000279842	0.000179454		0.748161	0.890299	0.644877	0.57092
hsa-miR-4283	0.000278276	0.000208195	0.000314324	0.000279842	0.000179454		0.748161	0.890299	0.644877	0.57092
hsa-miR-4284	6.89221	5.345	7.85021	4.87262	3.76288		0.775513	0.620699	0.545961	0.479335
hsa-miR-4285	0.000278276	0.000208195	0.000314324	0.000279842	0.000179454		0.748161	0.890299	0.644877	0.57092
hsa-miR-4286	6.40036	4.83825	3.76812	4.2634	3.55357		0.755935	1.13144	0.555214	0.943061
hsa-miR-4287	0.000278276	0.000208195	0.000314324	0.000279842	0.000179454		0.748161	0.890299	0.644877	0.57092
hsa-miR-4288	0.000278276	0.000208195	0.000314324	0.000279842	0.000179454		0.748161	0.890299	0.644877	0.57092
hsa-miR-4289	0.000278276	0.000208195	0.000314324	0.000279842	0.000179454		0.748161	0.890299	0.644877	0.57092
hsa-miR-429	0.337814	0.260065	0.232189	0.252695	0.795884		0.769848	1.08832	2.35598	3.42775
hsa-miR-4290	0.000278276	0.000208195	0.000314324	0.000279842	0.000179454		0.748161	0.890299	0.644877	0.57092
hsa-miR-4291	0.0479428	0.0444928	0.0431498	0.0547777	0.0346036		0.928039	1.26948	0.721767	0.801941
hsa-miR-4292	0.000278276	0.000208195	0.000314324	0.000279842	0.000179454		0.748161	0.890299	0.644877	0.57092
hsa-miR-4293	0.000278276	0.000208195	0.000314324	0.000279842	0.000179454		0.748161	0.890299	0.644877	0.57092
hsa-miR-4294	0.000278276	0.000208195	0.000314324	0.000279842	0.000179454		0.748161	0.890299	0.644877	0.57092
hsa-miR-4295	0.000278276	0.000208195	0.000314324	0.000279842	0.000179454		0.748161	0.890299	0.644877	0.57092
hsa-miR-4296	0.000278276	0.000208195	0.000314324	0.000279842	0.000179454		0.748161	0.890299	0.644877	0.57092
hsa-miR-4297	0.000278276	0.000208195	0.000314324	0.000279842	0.000179454		0.748161	0.890299	0.644877	0.57092
hsa-miR-4298	0.000278276	0.000208195	0.000314324	0.00285781	0.000179454		0.748161	9.09191	0.644877	0.57092
hsa-miR-4299	0.111486	0.0882684	0.132911	0.140699	0.0702568		0.791743	1.05859	0.630184	0.528599
hsa-miR-4300	0.000278276	0.000208195	0.000314324	0.000279842	0.000179454		0.748161	0.890299	0.644877	0.57092
hsa-miR-4301	0.000278276	0.000208195	0.000314324	0.000279842	0.000179454		0.748161	0.890299	0.644877	0.57092
hsa-miR-4302	0.000278276	0.000208195	0.000314324	0.000279842	0.000179454		0.748161	0.890299	0.644877	0.57092
hsa-miR-4303	0.000278276	0.000208195	0.000314324	0.000279842	0.000179454		0.748161	0.890299	0.644877	0.57092
hsa-miR-4304	0.000278276	0.000208195	0.000314324	0.000279842	0.000179454		0.748161	0.890299	0.644877	0.57092
hsa-miR-4305	0.000278276	0.000208195	0.000314324	0.000279842	0.000179454		0.748161	0.890299	0.644877	0.57092
hsa-miR-4306	0.0957485	0.0855275	0.112373	0.136603	0.0366117		0.893252	1.21562	0.382373	0.325806
hsa-miR-4307	0.000278276	0.000208195	0.000314324	0.000279842	0.000179454		0.748161	0.890299	0.644877	0.57092
hsa-miR-4308	0.000278276	0.000208195	0.000314324	0.000279842	0.000179454		0.748161	0.890299	0.644877	0.57092
hsa-miR-4309	0.000278276	0.000208195	0.000314324	0.000279842	0.000179454		0.748161	0.890299	0.644877	0.57092
hsa-miR-4310	0.0110681	0.00883381	0.0121798	0.0101087	0.00670061		0.79813	0.829953	0.605397	0.55014
hsa-miR-4311	0.000278276	0.000208195	0.000314324	0.000279842	0.000179454		0.748161	0.890299	0.644877	0.57092
hsa-miR-4312	0.00766857	0.00533499	0.00415734	0.00330637	0.0040962		0.695695	0.795307	0.534154	0.985292
hsa-miR-4313	0.0201879	0.0149255	0.0227797	0.0198257	0.012469		0.739329	0.870325	0.617647	0.547375
hsa-miR-431-3p	0.0143458	0.012448	0.0105188	0.00785904	0.00815015		0.86771	0.747143	0.568122	0.774818
hsa-miR-4314	0.000278276	0.000208195	0.000314324	0.000279842	0.000179454		0.748161	0.890299	0.644877	0.57092
hsa-miR-4315	0.000278276	0.000208195	0.000314324	0.000279842	0.000179454		0.748161	0.890299	0.644877	0.57092
hsa-miR-431-5p	0.000278276	0.000208195	0.000314324	0.000279842	0.000179454		0.748161	0.890299	0.644877	0.57092
hsa-miR-4316	0.000278276	0.000208195	0.000314324	0.000279842	0.000179454		0.748161	0.890299	0.644877	0.57092
hsa-miR-4317	0.00542486	0.00603648	0.00520225	0.00758689	0.00376171		1.11274	1.45839	0.693422	0.723093
hsa-miR-4318	0.000278276	0.000208195	0.000314324	0.000279842	0.000179454		0.748161	0.890299	0.644877	0.57092
hsa-miR-4319	0.000278276	0.000208195	0.000314324	0.000279842	0.000179454		0.748161	0.890299	0.644877	0.57092
hsa-miR-4320	0.000278276	0.000208195	0.000314324	0.000279842	0.000179454		0.748161	0.890299	0.644877	0.57092
hsa-miR-4321	0.000278276	0.000208195	0.000314324	0.000279842	0.000179454		0.748161	0.890299	0.644877	0.57092
hsa-miR-4322	0.000278276	0.000208195	0.000314324	0.000279842	0.000179454		0.748161	0.890299	0.644877	0.57092
hsa-miR-4323	0.00560774	0.00382432	0.00469808	0.00502034	0.00315017		0.681972	1.0686	0.561754	0.670524
hsa-miR-432-3p	0.000278276	0.000208195	0.000314324	0.000279842	0.000179454		0.748161	0.890299	0.644877	0.57092
hsa-miR-4324	0.0030803	0.00153964	0.020693	0.0226808	0.000179454		0.499836	1.09606	0.0582587	0.00867221
hsa-miR-4325	0.000278276	0.000208195	0.000314324	0.000279842	0.000179454		0.748161	0.890299	0.644877	0.57092
hsa-miR-432-5p	0.000278276	0.000208195	0.000314324	0.000279842	0.000179454		0.748161	0.890299	0.644877	0.57092
hsa-miR-4326	0.000278276	0.000208195	0.000314324	0.000279842	0.000179454		0.748161	0.890299	0.644877	0.57092
hsa-miR-4327	0.000278276	0.000208195	0.000314324	0.000279842	0.000179454		0.748161	0.890299	0.644877	0.57092
hsa-miR-4328	0.000278276	0.000208195	0.000314324	0.000279842	0.000179454		0.748161	0.890299	0.644877	0.57092
hsa-miR-4329	0.000278276	0.000208195	0.000314324	0.000279842	0.000179454		0.748161	0.890299	0.644877	0.57092
hsa-miR-4330	0.000278276	0.000208195	0.000314324	0.000279842	0.000179454		0.748161	0.890299	0.644877	0.57092
hsa-miR-433-3p	0.000278276	0.000208195	0.000314324	0.000279842	0.000179454		0.748161	0.890299	0.644877	0.57092
hsa-miR-433-5p	0.000278276	0.000208195	0.000314324	0.000279842	0.000179454		0.748161	0.890299	0.644877	0.57092
hsa-miR-4417	0.000278276	0.000208195	0.0181504	0.0436728	0.000179454		0.748161	2.40616	0.644877	0.00988706
hsa-miR-4418	0.000278276	0.000208195	0.000314324	0.000279842	0.000179454		0.748161	0.890299	0.644877	0.57092
hsa-miR-4419a	0.000278276	0.000208195	0.000314324	0.000279842	0.000179454		0.748161	0.890299	0.644877	0.57092
hsa-miR-4419b	0.000278276	0.000208195	0.000314324	0.000279842	0.000179454		0.748161	0.890299	0.644877	0.57092
hsa-miR-4420	0.000278276	0.000208195	0.000314324	0.000279842	0.000179454		0.748161	0.890299	0.644877	0.57092
hsa-miR-4421	0.000278276	0.000208195	0.000314324	0.000279842	0.000179454		0.748161	0.890299	0.644877	0.57092
hsa-miR-4422	0.000278276	0.000208195	0.000314324	0.000279842	0.000179454		0.748161	0.890299	0.644877	0.57092
hsa-miR-4423-3p	0.000278276	0.000208195	0.000314324	0.000279842	0.000179454		0.748161	0.890299	0.644877	0.57092
hsa-miR-4423-5p	0.000278276	0.000208195	0.000314324	0.000279842	0.000179454		0.748161	0.890299	0.644877	0.57092
hsa-miR-4424	0.000278276	0.000208195	0.000314324	0.000279842	0.000179454		0.748161	0.890299	0.644877	0.57092
hsa-miR-4425	0.000278276	0.000208195	0.000314324	0.000279842	0.000179454		0.748161	0.890299	0.644877	0.57092
hsa-miR-4426	0.000278276	0.000208195	0.000314324	0.000279842	0.000179454		0.748161	0.890299	0.644877	0.57092
hsa-miR-4427	0.000278276	0.000208195	0.000314324	0.000279842	0.000179454		0.748161	0.890299	0.644877	0.57092
hsa-miR-4428	0.0344726	0.0282107	0.0495174	0.0528874	0.0227088		0.818351	1.06806	0.65875	0.458603
hsa-miR-4429	0.000278276	0.000208195	0.000314324	0.000279842	0.000179454		0.748161	0.890299	0.644877	0.57092
hsa-miR-4430	0.000278276	0.000208195	0.000314324	0.000279842	0.000179454		0.748161	0.890299	0.644877	0.57092
hsa-miR-4431	0.000278276	0.000208195	0.000314324	0.000279842	0.000179454		0.748161	0.890299	0.644877	0.57092
hsa-miR-4432	0.000278276	0.000208195	0.000314324	0.000279842	0.000179454		0.748161	0.890299	0.644877	0.57092
hsa-miR-4433a-3p	0.000278276	0.000208195	0.000314324	0.000279842	0.000179454		0.748161	0.890299	0.644877	0.57092
hsa-miR-4433a-5p	0.0106906	0.00847486	0.0108058	0.0107414	0.00660584		0.792738	0.994044	0.61791	0.611326
hsa-miR-4433b-3p	0.000278276	0.000208195	0.000314324	0.000279842	0.000179454		0.748161	0.890299	0.644877	0.57092
hsa-miR-4434	0.000278276	0.000208195	0.000314324	0.000279842	0.000179454		0.748161	0.890299	0.644877	0.57092
hsa-miR-4435	0.000278276	0.000208195	0.000314324	0.000279842	0.000179454		0.748161	0.890299	0.644877	0.57092
hsa-miR-4436a	0.000278276	0.000208195	0.000314324	0.000279842	0.000179454		0.748161	0.890299	0.644877	0.57092
hsa-miR-4436b-3p	0.000278276	0.000208195	0.000314324	0.000279842	0.000179454		0.748161	0.890299	0.644877	0.57092
hsa-miR-4436b-5p	0.0101129	0.00755828	0.0108875	0.0101761	0.00594727		0.747391	0.93466	0.588087	0.546247
hsa-miR-4437	0.000278276	0.000208195	0.000314324	0.000279842	0.000179454		0.748161	0.890299	0.644877	0.57092
hsa-miR-4438	0.000278276	0.000208195	0.000314324	0.000279842	0.000179454		0.748161	0.890299	0.644877	0.57092
hsa-miR-4439	0.000278276	0.000208195	0.000314324	0.000279842	0.000179454		0.748161	0.890299	0.644877	0.57092
hsa-miR-4440	0.000278276	0.000208195	0.000314324	0.000279842	0.000179454		0.748161	0.890299	0.644877	0.57092
hsa-miR-4441	0.000278276	0.000208195	0.000314324	0.000279842	0.000179454		0.748161	0.890299	0.644877	0.57092
hsa-miR-4442	0.0117311	0.00900254	0.0141787	0.0129538	0.0090324		0.767406	0.913612	0.769952	0.637042
hsa-miR-4443	0.0623531	0.0599357	0.0458517	0.0536693	0.0447463		0.961231	1.1705	0.717628	0.975892
hsa-miR-4444	0.000278276	0.000208195	0.000314324	0.000279842	0.000179454		0.748161	0.890299	0.644877	0.57092
hsa-miR-4445-3p	0.000278276	0.000208195	0.000314324	0.000279842	0.000179454		0.748161	0.890299	0.644877	0.57092
hsa-miR-4445-5p	0.000278276	0.000208195	0.000314324	0.000279842	0.000179454		0.748161	0.890299	0.644877	0.57092
hsa-miR-4446-3p	0.000278276	0.000208195	0.000314324	0.000279842	0.000179454		0.748161	0.890299	0.644877	0.57092
hsa-miR-4446-5p	0.000278276	0.000208195	0.000314324	0.000279842	0.000179454		0.748161	0.890299	0.644877	0.57092
hsa-miR-4447	0.00303266	0.000208195	0.000314324	0.000279842	0.00342307		0.0686512	0.890299	1.12874	10.8902
hsa-miR-4448	0.000278276	0.000208195	0.000314324	0.000279842	0.000179454		0.748161	0.890299	0.644877	0.57092
hsa-miR-4449	0.0268854	0.0213105	0.0131363	0.011767	0.0158293		0.792642	0.895759	0.58877	1.205
hsa-miR-4450	0.000278276	0.000208195	0.000314324	0.000279842	0.000179454		0.748161	0.890299	0.644877	0.57092
hsa-miR-4451	0.000278276	0.000208195	0.000314324	0.000279842	0.000179454		0.748161	0.890299	0.644877	0.57092
hsa-miR-4452	0.000278276	0.000208195	0.000314324	0.000279842	0.000179454		0.748161	0.890299	0.644877	0.57092
hsa-miR-4453	0.000278276	0.000208195	0.000314324	0.000279842	0.000179454		0.748161	0.890299	0.644877	0.57092
hsa-miR-4455	0.0148121	0.00749166	0.00319429	0.0113657	0.00818197		0.505779	3.55814	0.552383	2.56144
hsa-miR-4456	0.000278276	0.000208195	0.000314324	0.000279842	0.000179454		0.748161	0.890299	0.644877	0.57092
hsa-miR-4457	0.000278276	0.000208195	0.000314324	0.000279842	0.000179454		0.748161	0.890299	0.644877	0.57092
hsa-miR-4458	0.000278276	0.000208195	0.000314324	0.000279842	0.000179454		0.748161	0.890299	0.644877	0.57092
hsa-miR-4459	0.133747	0.101013	0.183138	0.225094	0.0970254		0.755256	1.22909	0.725437	0.529794
hsa-miR-4460	0.000278276	0.000208195	0.000314324	0.000279842	0.000179454		0.748161	0.890299	0.644877	0.57092
hsa-miR-4461	0.000278276	0.000208195	0.000314324	0.000279842	0.000179454		0.748161	0.890299	0.644877	0.57092
hsa-miR-4462	0.000278276	0.000208195	0.00320296	0.00644287	0.000179454		0.748161	2.01153	0.644877	0.0560275
hsa-miR-4463	0.000278276	0.000208195	0.000314324	0.000279842	0.000179454		0.748161	0.890299	0.644877	0.57092
hsa-miR-4464	0.000278276	0.000208195	0.000314324	0.000279842	0.000179454		0.748161	0.890299	0.644877	0.57092
hsa-miR-4465	0.0114602	0.0103814	0.0649673	0.172752	0.011863		0.905861	2.65906	1.03515	0.1826
hsa-miR-4466	0.000278276	0.00296402	0.0166021	0.0367987	0.00517825		10.6513	2.21651	18.6083	0.311904
hsa-miR-4467	0.000278276	0.000208195	0.000314324	0.000279842	0.000179454		0.748161	0.890299	0.644877	0.57092
hsa-miR-4468	0.000278276	0.000208195	0.000314324	0.000279842	0.000179454		0.748161	0.890299	0.644877	0.57092
hsa-miR-4469	0.000278276	0.000208195	0.000314324	0.000279842	0.000179454		0.748161	0.890299	0.644877	0.57092
hsa-miR-4470	0.000278276	0.000208195	0.000314324	0.000279842	0.000179454		0.748161	0.890299	0.644877	0.57092
hsa-miR-4471	0.000278276	0.000208195	0.000314324	0.000279842	0.000179454		0.748161	0.890299	0.644877	0.57092
hsa-miR-4472	0.00877876	0.00265776	0.00442565	0.00416224	0.00693633		0.302749	0.94048	0.790126	1.5673
hsa-miR-4473	0.000278276	0.000208195	0.000314324	0.000279842	0.000179454		0.748161	0.890299	0.644877	0.57092
hsa-miR-4474-3p	0.000278276	0.000208195	0.000314324	0.000279842	0.000179454		0.748161	0.890299	0.644877	0.57092
hsa-miR-4474-5p	0.000278276	0.000208195	0.000314324	0.000279842	0.000179454		0.748161	0.890299	0.644877	0.57092
hsa-miR-4475	0.000278276	0.000208195	0.000314324	0.000279842	0.000179454		0.748161	0.890299	0.644877	0.57092
hsa-miR-4476	0.000278276	0.000208195	0.000314324	0.000279842	0.000179454		0.748161	0.890299	0.644877	0.57092
hsa-miR-4477a	0.000278276	0.000208195	0.000314324	0.000279842	0.000179454		0.748161	0.890299	0.644877	0.57092
hsa-miR-4477b	0.000278276	0.000208195	0.000314324	0.000279842	0.000179454		0.748161	0.890299	0.644877	0.57092
hsa-miR-4478	0.00367172	0.00295269	0.00908425	0.00803058	0.0024262		0.804171	0.884012	0.660781	0.267078
hsa-miR-4479	0.000278276	0.000208195	0.000314324	0.000279842	0.000179454		0.748161	0.890299	0.644877	0.57092
hsa-miR-448	0.000278276	0.000208195	0.000314324	0.000279842	0.000179454		0.748161	0.890299	0.644877	0.57092
hsa-miR-4480	0.000278276	0.000208195	0.000314324	0.000279842	0.000179454		0.748161	0.890299	0.644877	0.57092
hsa-miR-4481	0.00769941	0.000208195	0.00397966	0.00328944	0.0046218		0.0270405	0.826563	0.60028	1.16136
hsa-miR-4482-3p	0.000278276	0.000208195	0.000314324	0.000279842	0.000179454		0.748161	0.890299	0.644877	0.57092
hsa-miR-4482-5p	0.000278276	0.000208195	0.000314324	0.000279842	0.000179454		0.748161	0.890299	0.644877	0.57092
hsa-miR-4483	0.00497308	0.000208195	0.000314324	0.000279842	0.00512842		0.0418645	0.890299	1.03124	16.3157
hsa-miR-4484	0.0171418	0.0103022	0.0163621	0.0172291	0.00743618		0.601002	1.05299	0.433805	0.454476
hsa-miR-4485-3p	0.0338902	0.0197827	0.0306298	0.0418009	0.021294		0.583731	1.36471	0.628324	0.695206
hsa-miR-4485-5p	0.1782	0.126823	0.179485	0.197332	0.180687		0.711687	1.09944	1.01395	1.0067
hsa-miR-4486	0.000278276	0.000208195	0.000314324	0.000279842	0.000179454		0.748161	0.890299	0.644877	0.57092
hsa-miR-4487	0.000278276	0.000208195	0.000314324	0.000279842	0.000179454		0.748161	0.890299	0.644877	0.57092
hsa-miR-4488	0.000278276	0.000208195	0.000314324	0.000279842	0.000179454		0.748161	0.890299	0.644877	0.57092
hsa-miR-4489	0.000278276	0.000208195	0.000314324	0.000279842	0.000179454		0.748161	0.890299	0.644877	0.57092
hsa-miR-4490	0.000278276	0.000208195	0.000314324	0.000279842	0.000179454		0.748161	0.890299	0.644877	0.57092
hsa-miR-4491	0.000278276	0.000208195	0.000314324	0.000279842	0.000179454		0.748161	0.890299	0.644877	0.57092
hsa-miR-4492	0.000278276	0.000208195	0.000314324	0.000279842	0.000179454		0.748161	0.890299	0.644877	0.57092
hsa-miR-4493	0.000278276	0.000208195	0.000314324	0.000279842	0.000179454		0.748161	0.890299	0.644877	0.57092
hsa-miR-4494	0.000278276	0.000208195	0.000314324	0.000279842	0.000179454		0.748161	0.890299	0.644877	0.57092
hsa-miR-4495	0.000278276	0.000208195	0.000314324	0.000279842	0.000179454		0.748161	0.890299	0.644877	0.57092
hsa-miR-4496	0.000278276	0.000208195	0.000314324	0.000279842	0.000179454		0.748161	0.890299	0.644877	0.57092
hsa-miR-4497	0.00396385	0.00321533	0.00895679	0.0152056	0.00319222		0.811163	1.69766	0.805332	0.356402
hsa-miR-4498	0.000278276	0.000208195	0.000314324	0.000279842	0.000179454		0.748161	0.890299	0.644877	0.57092
hsa-miR-4499	0.000278276	0.000208195	0.000314324	0.000279842	0.000179454		0.748161	0.890299	0.644877	0.57092
hsa-miR-449a	0.000278276	0.000208195	0.011604	0.00532246	0.000179454		0.748161	0.458675	0.644877	0.0154648
hsa-miR-449b-3p	0.00503466	0.000208195	0.00369403	0.000279842	0.00353544		0.0413524	0.0757553	0.70222	0.957068
hsa-miR-449b-5p	0.000278276	0.000208195	0.000314324	0.000279842	0.000179454		0.748161	0.890299	0.644877	0.57092
hsa-miR-449c-3p	0.000278276	0.000208195	0.000314324	0.000279842	0.000179454		0.748161	0.890299	0.644877	0.57092
hsa-miR-449c-5p	0.000278276	0.000208195	0.000314324	0.000279842	0.000179454		0.748161	0.890299	0.644877	0.57092
hsa-miR-4500	0.000278276	0.000208195	0.000314324	0.000279842	0.000179454		0.748161	0.890299	0.644877	0.57092
hsa-miR-4501	0.000278276	0.000208195	0.000314324	0.000279842	0.000179454		0.748161	0.890299	0.644877	0.57092
hsa-miR-4502	0.000278276	0.000208195	0.000314324	0.000279842	0.000179454		0.748161	0.890299	0.644877	0.57092
hsa-miR-4503	0.000278276	0.000208195	0.000314324	0.000279842	0.000179454		0.748161	0.890299	0.644877	0.57092
hsa-miR-4504	0.000278276	0.000208195	0.000314324	0.000279842	0.000179454		0.748161	0.890299	0.644877	0.57092
hsa-miR-4505	0.0496737	0.0399387	0.061638	0.069226	0.0325463		0.804022	1.12311	0.655202	0.528023
hsa-miR-4506	0.000278276	0.000208195	0.000314324	0.000279842	0.000179454		0.748161	0.890299	0.644877	0.57092
hsa-miR-4507	0.0267362	0.021151	0.0318982	0.0344503	0.0186212		0.791098	1.08001	0.696479	0.58377
hsa-miR-4508	0.000278276	0.000208195	0.000314324	0.000279842	0.000179454		0.748161	0.890299	0.644877	0.57092
hsa-miR-4509	0.000278276	0.000208195	0.000314324	0.000279842	0.000179454		0.748161	0.890299	0.644877	0.57092
hsa-miR-450a-1-3p	0.000278276	0.000208195	0.000314324	0.000279842	0.000179454		0.748161	0.890299	0.644877	0.57092
hsa-miR-450a-2-3p	0.000278276	0.000208195	0.000314324	0.000279842	0.000179454		0.748161	0.890299	0.644877	0.57092
hsa-miR-450a-5p	0.0183658	0.0358084	0.00462452	0.000279842	0.0245222		1.94973	0.0605127	1.33521	5.30264
hsa-miR-450b-3p	0.000278276	0.000208195	0.000314324	0.000279842	0.000179454		0.748161	0.890299	0.644877	0.57092
hsa-miR-450b-5p	0.000278276	0.000208195	0.000314324	0.000279842	0.000179454		0.748161	0.890299	0.644877	0.57092
hsa-miR-4510	0.000278276	0.000208195	0.000314324	0.000279842	0.000179454		0.748161	0.890299	0.644877	0.57092
hsa-miR-4511	0.000278276	0.000208195	0.000314324	0.000279842	0.000179454		0.748161	0.890299	0.644877	0.57092
hsa-miR-4512	0.000278276	0.000208195	0.000314324	0.000279842	0.000179454		0.748161	0.890299	0.644877	0.57092
hsa-miR-4513	0.000278276	0.000208195	0.000314324	0.000279842	0.000179454		0.748161	0.890299	0.644877	0.57092
hsa-miR-4514	0.000278276	0.000208195	0.000314324	0.000279842	0.000179454		0.748161	0.890299	0.644877	0.57092
hsa-miR-4515	0.0123461	0.00913638	0.0134332	0.0130892	0.00767731		0.740022	0.97439	0.621841	0.571519
hsa-miR-4516	0.0280978	0.0351742	0.109231	0.221084	0.0342479		1.25185	2.02401	1.21888	0.313537
hsa-miR-4517	0.000278276	0.000208195	0.000314324	0.000279842	0.000179454		0.748161	0.890299	0.644877	0.57092
hsa-miR-4518	0.000278276	0.000208195	0.000314324	0.000279842	0.000179454		0.748161	0.890299	0.644877	0.57092
hsa-miR-4519	0.000278276	0.000208195	0.000314324	0.000279842	0.000179454		0.748161	0.890299	0.644877	0.57092
hsa-miR-451a	0.000278276	0.000208195	0.000314324	0.000279842	0.000179454		0.748161	0.890299	0.644877	0.57092
hsa-miR-451b	0.000278276	0.000208195	0.000314324	0.00851921	0.000179454		0.748161	27.1033	0.644877	0.57092
hsa-miR-4520-2-3p	0.000278276	0.000208195	0.000314324	0.000279842	0.000179454		0.748161	0.890299	0.644877	0.57092
hsa-miR-4520-3p	0.000278276	0.000208195	0.000314324	0.000279842	0.000179454		0.748161	0.890299	0.644877	0.57092
hsa-miR-4520-5p	0.000278276	0.000208195	0.000314324	0.000279842	0.000179454		0.748161	0.890299	0.644877	0.57092
hsa-miR-4521	0.0259256	0.013143	0.00619303	0.0081248	0.00503517		0.50695	1.31193	0.194216	0.813038
hsa-miR-4522	0.000278276	0.000208195	0.000314324	0.000279842	0.000179454		0.748161	0.890299	0.644877	0.57092
hsa-miR-4523	0.000278276	0.000208195	0.000314324	0.000279842	0.000179454		0.748161	0.890299	0.644877	0.57092
hsa-miR-452-3p	0.000278276	0.000208195	0.000314324	0.000279842	0.000179454		0.748161	0.890299	0.644877	0.57092
hsa-miR-4524a-3p	0.000278276	0.000208195	0.000314324	0.000279842	0.000179454		0.748161	0.890299	0.644877	0.57092
hsa-miR-4524a-5p	0.000278276	0.000208195	0.000314324	0.000279842	0.000179454		0.748161	0.890299	0.644877	0.57092
hsa-miR-4524b-3p	0.000278276	0.000208195	0.000314324	0.000279842	0.000179454		0.748161	0.890299	0.644877	0.57092
hsa-miR-4524b-5p	0.000278276	0.000208195	0.000314324	0.000279842	0.000179454		0.748161	0.890299	0.644877	0.57092
hsa-miR-4525	0.000278276	0.000208195	0.000314324	0.000279842	0.000179454		0.748161	0.890299	0.644877	0.57092
hsa-miR-452-5p	0.00452029	0.000208195	0.000314324	0.000279842	0.000179454		0.0460579	0.890299	0.0396996	0.57092
hsa-miR-4526	0.000278276	0.000208195	0.000314324	0.000279842	0.000179454		0.748161	0.890299	0.644877	0.57092
hsa-miR-4527	0.000278276	0.000208195	0.000314324	0.000279842	0.000179454		0.748161	0.890299	0.644877	0.57092
hsa-miR-4528	0.000278276	0.000208195	0.000314324	0.000279842	0.000179454		0.748161	0.890299	0.644877	0.57092
hsa-miR-4529-3p	0.000278276	0.000208195	0.000314324	0.000279842	0.000179454		0.748161	0.890299	0.644877	0.57092
hsa-miR-4529-5p	0.000278276	0.000208195	0.000314324	0.000279842	0.000179454		0.748161	0.890299	0.644877	0.57092
hsa-miR-4530	0.0375412	0.0301371	0.0648054	0.125327	0.0415466		0.802776	1.9339	1.1067	0.641098
hsa-miR-4531	0.000278276	0.000208195	0.000314324	0.000279842	0.000179454		0.748161	0.890299	0.644877	0.57092
hsa-miR-4532	0.000278276	0.000208195	0.000314324	0.00301494	0.000179454		0.748161	9.59181	0.644877	0.57092
hsa-miR-4533	0.000278276	0.000208195	0.000314324	0.000279842	0.000179454		0.748161	0.890299	0.644877	0.57092
hsa-miR-4534	0.000278276	0.000208195	0.000314324	0.000279842	0.000179454		0.748161	0.890299	0.644877	0.57092
hsa-miR-4535	0.000278276	0.000208195	0.000314324	0.000279842	0.000179454		0.748161	0.890299	0.644877	0.57092
hsa-miR-4536-3p	0.000278276	0.000208195	0.000314324	0.000279842	0.000179454		0.748161	0.890299	0.644877	0.57092
hsa-miR-4536-5p	0.000278276	0.000208195	0.000314324	0.000279842	0.000179454		0.748161	0.890299	0.644877	0.57092
hsa-miR-4537	0.000278276	0.000208195	0.000314324	0.000279842	0.000179454		0.748161	0.890299	0.644877	0.57092
hsa-miR-4538	0.000278276	0.000208195	0.000314324	0.000279842	0.000179454		0.748161	0.890299	0.644877	0.57092
hsa-miR-4539	0.000278276	0.000208195	0.000314324	0.000279842	0.000179454		0.748161	0.890299	0.644877	0.57092
hsa-miR-4540	0.000278276	0.000208195	0.000314324	0.000279842	0.000179454		0.748161	0.890299	0.644877	0.57092
hsa-miR-454-3p	0.0203448	0.0188965	0.0132885	0.0139102	0.0213845		0.928814	1.04679	1.0511	1.60925
hsa-miR-454-5p	0.000278276	0.000208195	0.000314324	0.00154639	0.000179454		0.748161	4.91972	0.644877	0.57092
hsa-miR-455-3p	0.0110835	0.000208195	0.0475513	0.0352439	0.000179454		0.0187843	0.741177	0.0161911	0.00377391
hsa-miR-455-5p	0.000278276	0.000208195	0.00474689	0.00387607	0.000179454		0.748161	0.816549	0.644877	0.0378045
hsa-miR-4632-3p	0.000278276	0.000208195	0.000314324	0.000279842	0.000179454		0.748161	0.890299	0.644877	0.57092
hsa-miR-4632-5p	0.000278276	0.000208195	0.000314324	0.000279842	0.000179454		0.748161	0.890299	0.644877	0.57092
hsa-miR-4633-3p	0.000278276	0.000208195	0.000314324	0.000279842	0.000179454		0.748161	0.890299	0.644877	0.57092
hsa-miR-4633-5p	0.000278276	0.000208195	0.000314324	0.000279842	0.000179454		0.748161	0.890299	0.644877	0.57092
hsa-miR-4634	0.000278276	0.000208195	0.000314324	0.000279842	0.000179454		0.748161	0.890299	0.644877	0.57092
hsa-miR-4635	0.000278276	0.000208195	0.000314324	0.000279842	0.000179454		0.748161	0.890299	0.644877	0.57092
hsa-miR-4636	0.000278276	0.000208195	0.000314324	0.000279842	0.000179454		0.748161	0.890299	0.644877	0.57092
hsa-miR-4637	0.000278276	0.000208195	0.000314324	0.000279842	0.000179454		0.748161	0.890299	0.644877	0.57092
hsa-miR-4638-3p	0.000278276	0.000208195	0.000314324	0.000279842	0.000179454		0.748161	0.890299	0.644877	0.57092
hsa-miR-4638-5p	0.000278276	0.000208195	0.000314324	0.000279842	0.000179454		0.748161	0.890299	0.644877	0.57092
hsa-miR-4639-3p	0.000278276	0.000208195	0.000314324	0.000279842	0.000179454		0.748161	0.890299	0.644877	0.57092
hsa-miR-4639-5p	0.000278276	0.000208195	0.000314324	0.000279842	0.000179454		0.748161	0.890299	0.644877	0.57092
hsa-miR-4640-3p	0.000278276	0.000208195	0.000314324	0.000279842	0.000179454		0.748161	0.890299	0.644877	0.57092
hsa-miR-4640-5p	0.000278276	0.000208195	0.000314324	0.000279842	0.000179454		0.748161	0.890299	0.644877	0.57092
hsa-miR-4641	0.000278276	0.000208195	0.000314324	0.000279842	0.000179454		0.748161	0.890299	0.644877	0.57092
hsa-miR-4642	0.000278276	0.000208195	0.000314324	0.000279842	0.000179454		0.748161	0.890299	0.644877	0.57092
hsa-miR-4643	0.000278276	0.000208195	0.000314324	0.000279842	0.000179454		0.748161	0.890299	0.644877	0.57092
hsa-miR-4644	0.000278276	0.000208195	0.000314324	0.000279842	0.000179454		0.748161	0.890299	0.644877	0.57092
hsa-miR-4645-3p	0.000278276	0.000208195	0.000314324	0.000279842	0.000179454		0.748161	0.890299	0.644877	0.57092
hsa-miR-4645-5p	0.000278276	0.000208195	0.000314324	0.000279842	0.000179454		0.748161	0.890299	0.644877	0.57092
hsa-miR-4646-3p	0.00746986	0.00494275	0.00509045	0.00374966	0.00250119		0.661692	0.736608	0.334838	0.49135
hsa-miR-4646-5p	0.000278276	0.000208195	0.000314324	0.000279842	0.000179454		0.748161	0.890299	0.644877	0.57092
hsa-miR-4647	0.000278276	0.000208195	0.000314324	0.000279842	0.000179454		0.748161	0.890299	0.644877	0.57092
hsa-miR-4648	0.000278276	0.000208195	0.000314324	0.000279842	0.000179454		0.748161	0.890299	0.644877	0.57092
hsa-miR-4649-3p	0.0243763	0.0137023	0.0218853	0.0191382	0.0156141		0.562115	0.874475	0.640544	0.713451
hsa-miR-4649-5p	0.000278276	0.000208195	0.000314324	0.000279842	0.000179454		0.748161	0.890299	0.644877	0.57092
hsa-miR-4650-3p	0.000278276	0.000208195	0.000314324	0.000279842	0.000179454		0.748161	0.890299	0.644877	0.57092
hsa-miR-4650-5p	0.000278276	0.000208195	0.000314324	0.000279842	0.000179454		0.748161	0.890299	0.644877	0.57092
hsa-miR-4651	0.000278276	0.000208195	0.000314324	0.00972735	0.000179454		0.748161	30.9469	0.644877	0.57092
hsa-miR-4652-3p	0.00692555	0.00419662	0.00199692	0.00402203	0.00427921		0.605962	2.01412	0.617887	2.1429
hsa-miR-4652-5p	0.000278276	0.000208195	0.000314324	0.000279842	0.000179454		0.748161	0.890299	0.644877	0.57092
hsa-miR-4653-3p	0.0230425	0.0160507	0.0269671	0.0252371	0.0161956		0.696568	0.935849	0.702855	0.600568
hsa-miR-4653-5p	0.000278276	0.000208195	0.000314324	0.000279842	0.000179454		0.748161	0.890299	0.644877	0.57092
hsa-miR-4654	0.000278276	0.000208195	0.000314324	0.000279842	0.000179454		0.748161	0.890299	0.644877	0.57092
hsa-miR-4655-3p	0.000278276	0.000208195	0.000314324	0.000279842	0.000179454		0.748161	0.890299	0.644877	0.57092
hsa-miR-4655-5p	0.000278276	0.000208195	0.000314324	0.000279842	0.000179454		0.748161	0.890299	0.644877	0.57092
hsa-miR-4656	0.00360588	0.00298265	0.0053028	0.00605182	0.00227268		0.827163	1.14125	0.63027	0.42858
hsa-miR-4657	0.000278276	0.000208195	0.000314324	0.000279842	0.000179454		0.748161	0.890299	0.644877	0.57092
hsa-miR-4658	0.000278276	0.000208195	0.000314324	0.000279842	0.000179454		0.748161	0.890299	0.644877	0.57092
hsa-miR-4659a-3p	0.000278276	0.000208195	0.000314324	0.000279842	0.000179454		0.748161	0.890299	0.644877	0.57092
hsa-miR-4659a-5p	0.000278276	0.000208195	0.000314324	0.000279842	0.000179454		0.748161	0.890299	0.644877	0.57092
hsa-miR-4659b-3p	0.000278276	0.000208195	0.000314324	0.000279842	0.000179454		0.748161	0.890299	0.644877	0.57092
hsa-miR-4659b-5p	0.000278276	0.000208195	0.000314324	0.000279842	0.000179454		0.748161	0.890299	0.644877	0.57092
hsa-miR-466	0.000278276	0.000208195	0.000314324	0.000279842	0.000179454		0.748161	0.890299	0.644877	0.57092
hsa-miR-4660	0.000278276	0.000208195	0.000314324	0.000279842	0.000179454		0.748161	0.890299	0.644877	0.57092
hsa-miR-4661-3p	0.000278276	0.000208195	0.000314324	0.000279842	0.000179454		0.748161	0.890299	0.644877	0.57092
hsa-miR-4661-5p	0.000278276	0.000208195	0.000314324	0.000279842	0.000179454		0.748161	0.890299	0.644877	0.57092
hsa-miR-4662a-3p	0.000278276	0.000208195	0.000314324	0.000279842	0.000179454		0.748161	0.890299	0.644877	0.57092
hsa-miR-4662a-5p	0.000278276	0.000208195	0.000314324	0.000279842	0.000179454		0.748161	0.890299	0.644877	0.57092
hsa-miR-4662b	0.000278276	0.000208195	0.000314324	0.000279842	0.000179454		0.748161	0.890299	0.644877	0.57092
hsa-miR-4663	0.000278276	0.000208195	0.000314324	0.000279842	0.000179454		0.748161	0.890299	0.644877	0.57092
hsa-miR-4664-3p	0.0105968	0.00797711	0.0115473	0.00972987	0.00640039		0.752786	0.842608	0.603993	0.554275
hsa-miR-4664-5p	0.000278276	0.000208195	0.000314324	0.000279842	0.000179454		0.748161	0.890299	0.644877	0.57092
hsa-miR-4665-3p	0.0213684	0.0167014	0.0270865	0.0298273	0.0136538		0.781593	1.10119	0.638969	0.50408
hsa-miR-4665-5p	0.000278276	0.000208195	0.000314324	0.000279842	0.000179454		0.748161	0.890299	0.644877	0.57092
hsa-miR-4666a-3p	0.000278276	0.000208195	0.000314324	0.000279842	0.000179454		0.748161	0.890299	0.644877	0.57092
hsa-miR-4666a-5p	0.000278276	0.000208195	0.000314324	0.000279842	0.000179454		0.748161	0.890299	0.644877	0.57092
hsa-miR-4666b	0.00721907	0.00506785	0.00713217	0.00630863	0.00202772		0.702009	0.884531	0.280884	0.284306
hsa-miR-4667-3p	0.000278276	0.000208195	0.000314324	0.000279842	0.000179454		0.748161	0.890299	0.644877	0.57092
hsa-miR-4667-5p	0.000278276	0.000208195	0.000314324	0.000279842	0.000179454		0.748161	0.890299	0.644877	0.57092
hsa-miR-4668-3p	0.000278276	0.000208195	0.000314324	0.000279842	0.000179454		0.748161	0.890299	0.644877	0.57092
hsa-miR-4668-5p	0.00883672	0.00633626	0.00456628	0.007745	0.00370574		0.717037	1.69613	0.419357	0.811545
hsa-miR-4669	0.00828771	0.00638198	0.00880393	0.0100839	0.00298861		0.770054	1.14539	0.360607	0.339463
hsa-miR-4670-3p	0.000278276	0.000208195	0.000314324	0.000279842	0.000179454		0.748161	0.890299	0.644877	0.57092
hsa-miR-4670-5p	0.000278276	0.000208195	0.000314324	0.000279842	0.000179454		0.748161	0.890299	0.644877	0.57092
hsa-miR-4671-3p	0.000278276	0.000208195	0.000314324	0.000279842	0.000179454		0.748161	0.890299	0.644877	0.57092
hsa-miR-4671-5p	0.000278276	0.000208195	0.000314324	0.000279842	0.000179454		0.748161	0.890299	0.644877	0.57092
hsa-miR-4672	0.0122206	0.00972801	0.0150766	0.0145379	0.00763101		0.796035	0.96427	0.624439	0.506151
hsa-miR-4673	0.000278276	0.000208195	0.000314324	0.000279842	0.000179454		0.748161	0.890299	0.644877	0.57092
hsa-miR-4674	0.000278276	0.000208195	0.000314324	0.000279842	0.000179454		0.748161	0.890299	0.644877	0.57092
hsa-miR-4675	0.000278276	0.000208195	0.000314324	0.000279842	0.000179454		0.748161	0.890299	0.644877	0.57092
hsa-miR-4676-3p	0.000278276	0.000208195	0.000314324	0.000279842	0.000179454		0.748161	0.890299	0.644877	0.57092
hsa-miR-4676-5p	0.000278276	0.000208195	0.000314324	0.000279842	0.000179454		0.748161	0.890299	0.644877	0.57092
hsa-miR-4677-3p	0.000278276	0.000208195	0.000314324	0.000279842	0.000179454		0.748161	0.890299	0.644877	0.57092
hsa-miR-4677-5p	0.000278276	0.000208195	0.000314324	0.000279842	0.000179454		0.748161	0.890299	0.644877	0.57092
hsa-miR-4678	0.000278276	0.000208195	0.000314324	0.000279842	0.000179454		0.748161	0.890299	0.644877	0.57092
hsa-miR-4679	0.000278276	0.000208195	0.000314324	0.000279842	0.000179454		0.748161	0.890299	0.644877	0.57092
hsa-miR-4680-3p	0.000278276	0.000208195	0.000314324	0.000279842	0.000179454		0.748161	0.890299	0.644877	0.57092
hsa-miR-4680-5p	0.000278276	0.000208195	0.000314324	0.000279842	0.000179454		0.748161	0.890299	0.644877	0.57092
hsa-miR-4681	0.000278276	0.000208195	0.000314324	0.000279842	0.000179454		0.748161	0.890299	0.644877	0.57092
hsa-miR-4682	0.000278276	0.000208195	0.000314324	0.000279842	0.000179454		0.748161	0.890299	0.644877	0.57092
hsa-miR-4683	0.000278276	0.000208195	0.000314324	0.000279842	0.000179454		0.748161	0.890299	0.644877	0.57092
hsa-miR-4684-3p	0.000278276	0.000208195	0.000314324	0.000279842	0.000179454		0.748161	0.890299	0.644877	0.57092
hsa-miR-4684-5p	0.000278276	0.000208195	0.000314324	0.000279842	0.000179454		0.748161	0.890299	0.644877	0.57092
hsa-miR-4685-3p	0.000278276	0.000208195	0.000314324	0.000279842	0.000179454		0.748161	0.890299	0.644877	0.57092
hsa-miR-4685-5p	0.000278276	0.000208195	0.000314324	0.000279842	0.000179454		0.748161	0.890299	0.644877	0.57092
hsa-miR-4686	0.000278276	0.000208195	0.000314324	0.000279842	0.000179454		0.748161	0.890299	0.644877	0.57092
hsa-miR-4687-3p	0.0214574	0.0205803	0.0241364	0.0484539	0.0130081		0.95912	2.0075	0.606229	0.538941
hsa-miR-4687-5p	0.000278276	0.000208195	0.000314324	0.000279842	0.000179454		0.748161	0.890299	0.644877	0.57092
hsa-miR-4688	0.000278276	0.000208195	0.000314324	0.000279842	0.000179454		0.748161	0.890299	0.644877	0.57092
hsa-miR-4689	0.000278276	0.000208195	0.000314324	0.000279842	0.000179454		0.748161	0.890299	0.644877	0.57092
hsa-miR-4690-3p	0.000278276	0.000208195	0.000314324	0.000279842	0.000179454		0.748161	0.890299	0.644877	0.57092
hsa-miR-4690-5p	0.000278276	0.000208195	0.000314324	0.000279842	0.000179454		0.748161	0.890299	0.644877	0.57092
hsa-miR-4691-3p	0.000278276	0.000208195	0.000314324	0.000279842	0.000179454		0.748161	0.890299	0.644877	0.57092
hsa-miR-4691-5p	0.000278276	0.000208195	0.000314324	0.000279842	0.000179454		0.748161	0.890299	0.644877	0.57092
hsa-miR-4692	0.000278276	0.000208195	0.000314324	0.000279842	0.000179454		0.748161	0.890299	0.644877	0.57092
hsa-miR-4693-3p	0.000278276	0.000208195	0.000314324	0.000279842	0.000179454		0.748161	0.890299	0.644877	0.57092
hsa-miR-4693-5p	0.000278276	0.000208195	0.000314324	0.000279842	0.000179454		0.748161	0.890299	0.644877	0.57092
hsa-miR-4694-3p	0.000278276	0.000208195	0.000314324	0.000279842	0.000179454		0.748161	0.890299	0.644877	0.57092
hsa-miR-4694-5p	0.000278276	0.000208195	0.000314324	0.000279842	0.000179454		0.748161	0.890299	0.644877	0.57092
hsa-miR-4695-3p	0.000278276	0.000208195	0.000314324	0.000279842	0.000179454		0.748161	0.890299	0.644877	0.57092
hsa-miR-4695-5p	0.000278276	0.000208195	0.000314324	0.000279842	0.000179454		0.748161	0.890299	0.644877	0.57092
hsa-miR-4696	0.000278276	0.000208195	0.000314324	0.000279842	0.000179454		0.748161	0.890299	0.644877	0.57092
hsa-miR-4697-3p	0.000278276	0.000208195	0.000314324	0.000279842	0.000179454		0.748161	0.890299	0.644877	0.57092
hsa-miR-4697-5p	0.000278276	0.000208195	0.000314324	0.000279842	0.000179454		0.748161	0.890299	0.644877	0.57092
hsa-miR-4698	0.00688191	0.00268343	0.00359483	0.00693321	0.00213486		0.389925	1.92866	0.310213	0.593868
hsa-miR-4699-3p	0.000278276	0.000208195	0.000314324	0.000279842	0.000179454		0.748161	0.890299	0.644877	0.57092
hsa-miR-4699-5p	0.000278276	0.000208195	0.000314324	0.000279842	0.000179454		0.748161	0.890299	0.644877	0.57092
hsa-miR-4700-3p	0.000278276	0.000208195	0.000314324	0.000279842	0.000179454		0.748161	0.890299	0.644877	0.57092
hsa-miR-4700-5p	0.000278276	0.000208195	0.000314324	0.000279842	0.000179454		0.748161	0.890299	0.644877	0.57092
hsa-miR-4701-3p	0.0199515	0.00618432	0.0112197	0.0086703	0.0165919		0.309968	0.772777	0.831611	1.47882
hsa-miR-4701-5p	0.028673	0.0126818	0.0211218	0.0184783	0.0193407		0.442289	0.874847	0.674524	0.915674
hsa-miR-4703-3p	0.000278276	0.000208195	0.000314324	0.000279842	0.000179454		0.748161	0.890299	0.644877	0.57092
hsa-miR-4703-5p	0.000278276	0.000208195	0.000314324	0.000279842	0.000179454		0.748161	0.890299	0.644877	0.57092
hsa-miR-4704-3p	0.000278276	0.000208195	0.000314324	0.000279842	0.000179454		0.748161	0.890299	0.644877	0.57092
hsa-miR-4704-5p	0.000278276	0.000208195	0.000314324	0.000279842	0.000179454		0.748161	0.890299	0.644877	0.57092
hsa-miR-4705	0.000278276	0.000208195	0.000314324	0.000279842	0.000179454		0.748161	0.890299	0.644877	0.57092
hsa-miR-4706	0.000278276	0.000208195	0.000314324	0.000279842	0.000179454		0.748161	0.890299	0.644877	0.57092
hsa-miR-4707-3p	0.000278276	0.000208195	0.000314324	0.000279842	0.000179454		0.748161	0.890299	0.644877	0.57092
hsa-miR-4707-5p	0.000278276	0.000208195	0.000314324	0.000279842	0.000179454		0.748161	0.890299	0.644877	0.57092
hsa-miR-4708-3p	0.000278276	0.000208195	0.000314324	0.000279842	0.000179454		0.748161	0.890299	0.644877	0.57092
hsa-miR-4708-5p	0.000278276	0.000208195	0.000314324	0.000279842	0.000179454		0.748161	0.890299	0.644877	0.57092
hsa-miR-4709-3p	0.000278276	0.000208195	0.000314324	0.000279842	0.000179454		0.748161	0.890299	0.644877	0.57092
hsa-miR-4709-5p	0.000278276	0.000208195	0.000314324	0.000279842	0.000179454		0.748161	0.890299	0.644877	0.57092
hsa-miR-4710	0.000278276	0.000208195	0.000314324	0.000279842	0.000179454		0.748161	0.890299	0.644877	0.57092
hsa-miR-4711-3p	0.000278276	0.000208195	0.000314324	0.000279842	0.000179454		0.748161	0.890299	0.644877	0.57092
hsa-miR-4711-5p	0.000278276	0.000208195	0.000314324	0.000279842	0.000179454		0.748161	0.890299	0.644877	0.57092
hsa-miR-4712-3p	0.000278276	0.000208195	0.000314324	0.000279842	0.000179454		0.748161	0.890299	0.644877	0.57092
hsa-miR-4712-5p	0.000278276	0.000208195	0.000314324	0.000279842	0.000179454		0.748161	0.890299	0.644877	0.57092
hsa-miR-4713-3p	0.0418361	0.0299822	0.0560179	0.0485364	0.0333153		0.71666	0.866445	0.796329	0.594725
hsa-miR-4713-5p	0.000278276	0.000208195	0.000314324	0.000279842	0.000179454		0.748161	0.890299	0.644877	0.57092
hsa-miR-4714-3p	0.000278276	0.000208195	0.000314324	0.000279842	0.000179454		0.748161	0.890299	0.644877	0.57092
hsa-miR-4714-5p	0.000278276	0.000208195	0.000314324	0.000279842	0.000179454		0.748161	0.890299	0.644877	0.57092
hsa-miR-4715-3p	0.000278276	0.000208195	0.000314324	0.000279842	0.000179454		0.748161	0.890299	0.644877	0.57092
hsa-miR-4715-5p	0.000278276	0.000208195	0.000314324	0.000279842	0.000179454		0.748161	0.890299	0.644877	0.57092
hsa-miR-4716-3p	0.0121212	0.00930261	0.0158037	0.0157296	0.00974559		0.767467	0.995311	0.804013	0.616666
hsa-miR-4716-5p	0.000278276	0.000208195	0.000314324	0.000279842	0.000179454		0.748161	0.890299	0.644877	0.57092
hsa-miR-4717-3p	0.000278276	0.000208195	0.000314324	0.000279842	0.000179454		0.748161	0.890299	0.644877	0.57092
hsa-miR-4717-5p	0.000278276	0.000208195	0.000314324	0.000279842	0.000179454		0.748161	0.890299	0.644877	0.57092
hsa-miR-4718	0.000278276	0.000208195	0.000314324	0.000279842	0.000179454		0.748161	0.890299	0.644877	0.57092
hsa-miR-4719	0.000278276	0.000208195	0.000314324	0.000279842	0.000179454		0.748161	0.890299	0.644877	0.57092
hsa-miR-4720-3p	0.000278276	0.000208195	0.000314324	0.000279842	0.000179454		0.748161	0.890299	0.644877	0.57092
hsa-miR-4720-5p	0.000278276	0.000208195	0.000314324	0.000279842	0.000179454		0.748161	0.890299	0.644877	0.57092
hsa-miR-4721	0.0106132	0.00785811	0.013287	0.0150229	0.00643502		0.74041	1.13065	0.606323	0.48431
hsa-miR-4722-3p	0.000278276	0.000208195	0.000314324	0.000279842	0.000179454		0.748161	0.890299	0.644877	0.57092
hsa-miR-4722-5p	0.000278276	0.000208195	0.000314324	0.000279842	0.000179454		0.748161	0.890299	0.644877	0.57092
hsa-miR-4723-3p	0.000278276	0.000208195	0.000314324	0.000279842	0.000179454		0.748161	0.890299	0.644877	0.57092
hsa-miR-4723-5p	0.000278276	0.000208195	0.000314324	0.000279842	0.000179454		0.748161	0.890299	0.644877	0.57092
hsa-miR-4724-3p	0.000278276	0.000208195	0.000314324	0.000279842	0.000179454		0.748161	0.890299	0.644877	0.57092
hsa-miR-4724-5p	0.000278276	0.000208195	0.000314324	0.000279842	0.000179454		0.748161	0.890299	0.644877	0.57092
hsa-miR-4725-3p	0.000278276	0.000208195	0.000314324	0.000279842	0.000179454		0.748161	0.890299	0.644877	0.57092
hsa-miR-4725-5p	0.020897	0.0130522	0.0195249	0.0174827	0.0140471		0.624595	0.895409	0.672207	0.719448
hsa-miR-4726-3p	0.000278276	0.000208195	0.000314324	0.000279842	0.000179454		0.748161	0.890299	0.644877	0.57092
hsa-miR-4726-5p	0.000278276	0.000208195	0.000314324	0.000279842	0.000179454		0.748161	0.890299	0.644877	0.57092
hsa-miR-4727-3p	0.000278276	0.000208195	0.000314324	0.000279842	0.000179454		0.748161	0.890299	0.644877	0.57092
hsa-miR-4727-5p	0.000278276	0.000208195	0.000314324	0.000279842	0.000179454		0.748161	0.890299	0.644877	0.57092
hsa-miR-4728-3p	0.00354989	0.00279305	0.00410944	0.00347855	0.00206855		0.786798	0.846478	0.582708	0.503365
hsa-miR-4728-5p	0.0108009	0.0100543	0.0158844	0.0176352	0.00873934		0.930873	1.11022	0.80913	0.550185
hsa-miR-4729	0.000278276	0.000208195	0.000314324	0.000279842	0.000179454		0.748161	0.890299	0.644877	0.57092
hsa-miR-4730	0.00350659	0.000208195	0.000314324	0.0119197	0.000179454		0.0593726	37.9216	0.0511762	0.57092
hsa-miR-4731-3p	0.000278276	0.000208195	0.000314324	0.000279842	0.000179454		0.748161	0.890299	0.644877	0.57092
hsa-miR-4731-5p	0.000278276	0.000208195	0.000314324	0.000279842	0.000179454		0.748161	0.890299	0.644877	0.57092
hsa-miR-4732-3p	0.000278276	0.000208195	0.000314324	0.000279842	0.000179454		0.748161	0.890299	0.644877	0.57092
hsa-miR-4732-5p	0.000278276	0.000208195	0.000314324	0.000279842	0.000179454		0.748161	0.890299	0.644877	0.57092
hsa-miR-4733-3p	0.000278276	0.000208195	0.000314324	0.000279842	0.000179454		0.748161	0.890299	0.644877	0.57092
hsa-miR-4733-5p	0.000278276	0.000208195	0.000314324	0.000279842	0.000179454		0.748161	0.890299	0.644877	0.57092
hsa-miR-4734	0.000278276	0.000208195	0.000314324	0.000279842	0.000179454		0.748161	0.890299	0.644877	0.57092
hsa-miR-4735-3p	0.000278276	0.000208195	0.000314324	0.000279842	0.000179454		0.748161	0.890299	0.644877	0.57092
hsa-miR-4735-5p	0.000278276	0.000208195	0.000314324	0.000279842	0.000179454		0.748161	0.890299	0.644877	0.57092
hsa-miR-4736	0.000278276	0.000208195	0.000314324	0.000279842	0.000179454		0.748161	0.890299	0.644877	0.57092
hsa-miR-4737	0.000278276	0.000208195	0.000314324	0.000279842	0.000179454		0.748161	0.890299	0.644877	0.57092
hsa-miR-4738-3p	0.000278276	0.000208195	0.000314324	0.000279842	0.000179454		0.748161	0.890299	0.644877	0.57092
hsa-miR-4738-5p	0.000278276	0.000208195	0.000314324	0.000279842	0.000179454		0.748161	0.890299	0.644877	0.57092
hsa-miR-4739	0.000278276	0.000208195	0.00587758	0.0093438	0.000179454		0.748161	1.58974	0.644877	0.030532
hsa-miR-4740-3p	0.000278276	0.000208195	0.000314324	0.000279842	0.000179454		0.748161	0.890299	0.644877	0.57092
hsa-miR-4740-5p	0.000278276	0.000208195	0.000314324	0.000279842	0.000179454		0.748161	0.890299	0.644877	0.57092
hsa-miR-4741	0.000278276	0.000208195	0.000314324	0.000279842	0.000179454		0.748161	0.890299	0.644877	0.57092
hsa-miR-4742-3p	0.000278276	0.000208195	0.000314324	0.000279842	0.000179454		0.748161	0.890299	0.644877	0.57092
hsa-miR-4742-5p	0.000278276	0.000208195	0.000314324	0.000279842	0.000179454		0.748161	0.890299	0.644877	0.57092
hsa-miR-4743-3p	0.000278276	0.000208195	0.000314324	0.000279842	0.000179454		0.748161	0.890299	0.644877	0.57092
hsa-miR-4743-5p	0.000278276	0.000208195	0.000314324	0.000279842	0.000179454		0.748161	0.890299	0.644877	0.57092
hsa-miR-4744	0.000278276	0.000208195	0.000314324	0.000279842	0.000179454		0.748161	0.890299	0.644877	0.57092
hsa-miR-4745-3p	0.000278276	0.000208195	0.000314324	0.000279842	0.000179454		0.748161	0.890299	0.644877	0.57092
hsa-miR-4745-5p	0.000278276	0.000208195	0.000314324	0.000279842	0.000179454		0.748161	0.890299	0.644877	0.57092
hsa-miR-4746-3p	0.0057397	0.00439484	0.0096892	0.0192632	0.00428873		0.765691	1.98811	0.747205	0.442631
hsa-miR-4746-5p	0.000278276	0.000208195	0.000314324	0.000279842	0.000179454		0.748161	0.890299	0.644877	0.57092
hsa-miR-4747-3p	0.000278276	0.000208195	0.000314324	0.000279842	0.000179454		0.748161	0.890299	0.644877	0.57092
hsa-miR-4747-5p	0.000278276	0.000208195	0.000314324	0.000279842	0.000179454		0.748161	0.890299	0.644877	0.57092
hsa-miR-4748	0.000278276	0.000208195	0.000314324	0.000279842	0.000179454		0.748161	0.890299	0.644877	0.57092
hsa-miR-4749-3p	0.0104363	0.00761579	0.0108317	0.00883558	0.00567954		0.729743	0.815717	0.544212	0.524346
hsa-miR-4749-5p	0.000278276	0.000208195	0.000314324	0.000279842	0.000179454		0.748161	0.890299	0.644877	0.57092
hsa-miR-4750-3p	0.000278276	0.0022208	0.000314324	0.000279842	0.000179454		7.98055	0.890299	0.644877	0.57092
hsa-miR-4750-5p	0.00683475	0.000208195	0.000314324	0.000279842	0.00527639		0.0304613	0.890299	0.771996	16.7865
hsa-miR-4751	0.000278276	0.000208195	0.000314324	0.000279842	0.000179454		0.748161	0.890299	0.644877	0.57092
hsa-miR-4752	0.000278276	0.000208195	0.000314324	0.000279842	0.000179454		0.748161	0.890299	0.644877	0.57092
hsa-miR-4753-3p	0.000278276	0.000208195	0.000314324	0.000279842	0.000179454		0.748161	0.890299	0.644877	0.57092
hsa-miR-4753-5p	0.000278276	0.000208195	0.000314324	0.000279842	0.000179454		0.748161	0.890299	0.644877	0.57092
hsa-miR-4754	0.000278276	0.000208195	0.000314324	0.000279842	0.000179454		0.748161	0.890299	0.644877	0.57092
hsa-miR-4755-3p	0.000278276	0.000208195	0.000314324	0.000279842	0.000179454		0.748161	0.890299	0.644877	0.57092
hsa-miR-4755-5p	0.000278276	0.000208195	0.000314324	0.000279842	0.000179454		0.748161	0.890299	0.644877	0.57092
hsa-miR-4756-3p	0.000278276	0.000208195	0.000314324	0.000279842	0.000179454		0.748161	0.890299	0.644877	0.57092
hsa-miR-4756-5p	0.000278276	0.000208195	0.000314324	0.000279842	0.000179454		0.748161	0.890299	0.644877	0.57092
hsa-miR-4757-3p	0.000278276	0.000208195	0.000314324	0.000279842	0.000179454		0.748161	0.890299	0.644877	0.57092
hsa-miR-4757-5p	0.000278276	0.000208195	0.000314324	0.000279842	0.000179454		0.748161	0.890299	0.644877	0.57092
hsa-miR-4758-3p	0.0139049	0.0102055	0.013769	0.012215	0.00929715		0.733945	0.887139	0.668622	0.675225
hsa-miR-4758-5p	0.000278276	0.000208195	0.000314324	0.000279842	0.000179454		0.748161	0.890299	0.644877	0.57092
hsa-miR-4759	0.000278276	0.000208195	0.000314324	0.000279842	0.000179454		0.748161	0.890299	0.644877	0.57092
hsa-miR-4760-3p	0.000278276	0.000208195	0.000314324	0.000279842	0.000179454		0.748161	0.890299	0.644877	0.57092
hsa-miR-4760-5p	0.000278276	0.000208195	0.000314324	0.000279842	0.000179454		0.748161	0.890299	0.644877	0.57092
hsa-miR-4761-3p	0.000278276	0.000208195	0.000314324	0.000279842	0.000179454		0.748161	0.890299	0.644877	0.57092
hsa-miR-4761-5p	0.000278276	0.000208195	0.000314324	0.000279842	0.000179454		0.748161	0.890299	0.644877	0.57092
hsa-miR-4762-3p	0.000278276	0.000208195	0.000314324	0.000279842	0.000179454		0.748161	0.890299	0.644877	0.57092
hsa-miR-4762-5p	0.000278276	0.000208195	0.000314324	0.000279842	0.000179454		0.748161	0.890299	0.644877	0.57092
hsa-miR-4763-3p	0.000278276	0.000208195	0.0101477	0.0200008	0.000179454		0.748161	1.97097	0.644877	0.0176843
hsa-miR-4763-5p	0.000278276	0.000208195	0.000314324	0.000279842	0.000179454		0.748161	0.890299	0.644877	0.57092
hsa-miR-4764-3p	0.000278276	0.000208195	0.000314324	0.000279842	0.000179454		0.748161	0.890299	0.644877	0.57092
hsa-miR-4764-5p	0.000278276	0.000208195	0.000314324	0.000279842	0.000179454		0.748161	0.890299	0.644877	0.57092
hsa-miR-4765	0.000278276	0.000208195	0.000314324	0.000279842	0.000179454		0.748161	0.890299	0.644877	0.57092
hsa-miR-4766-3p	0.000278276	0.000208195	0.000314324	0.000279842	0.000179454		0.748161	0.890299	0.644877	0.57092
hsa-miR-4766-5p	0.000278276	0.000208195	0.000314324	0.000279842	0.000179454		0.748161	0.890299	0.644877	0.57092
hsa-miR-4767	0.000278276	0.000208195	0.000314324	0.000279842	0.000179454		0.748161	0.890299	0.644877	0.57092
hsa-miR-4768-3p	0.000278276	0.000208195	0.000314324	0.000279842	0.000179454		0.748161	0.890299	0.644877	0.57092
hsa-miR-4768-5p	0.000278276	0.000208195	0.000314324	0.000279842	0.000179454		0.748161	0.890299	0.644877	0.57092
hsa-miR-4769-3p	0.00992016	0.00607643	0.00815265	0.00794109	0.00544239		0.612534	0.974049	0.548619	0.66756
hsa-miR-4769-5p	0.000278276	0.000208195	0.000314324	0.000279842	0.000179454		0.748161	0.890299	0.644877	0.57092
hsa-miR-4770	0.000278276	0.000208195	0.000314324	0.000279842	0.000179454		0.748161	0.890299	0.644877	0.57092
hsa-miR-4771	0.000278276	0.000208195	0.000314324	0.000279842	0.000179454		0.748161	0.890299	0.644877	0.57092
hsa-miR-4772-3p	0.000278276	0.000208195	0.000314324	0.000279842	0.000179454		0.748161	0.890299	0.644877	0.57092
hsa-miR-4772-5p	0.000278276	0.000208195	0.000314324	0.000279842	0.000179454		0.748161	0.890299	0.644877	0.57092
hsa-miR-4773	0.000278276	0.000208195	0.000314324	0.000279842	0.000179454		0.748161	0.890299	0.644877	0.57092
hsa-miR-4774-3p	0.000278276	0.000208195	0.000314324	0.000279842	0.000179454		0.748161	0.890299	0.644877	0.57092
hsa-miR-4774-5p	0.000278276	0.000208195	0.000314324	0.000279842	0.000179454		0.748161	0.890299	0.644877	0.57092
hsa-miR-4775	0.000278276	0.000208195	0.000314324	0.000279842	0.000179454		0.748161	0.890299	0.644877	0.57092
hsa-miR-4776-3p	0.000278276	0.000208195	0.000314324	0.000279842	0.000179454		0.748161	0.890299	0.644877	0.57092
hsa-miR-4776-5p	0.000278276	0.000208195	0.000314324	0.000279842	0.000179454		0.748161	0.890299	0.644877	0.57092
hsa-miR-4777-3p	0.000278276	0.000208195	0.000314324	0.000279842	0.000179454		0.748161	0.890299	0.644877	0.57092
hsa-miR-4777-5p	0.000278276	0.000208195	0.000314324	0.000279842	0.000179454		0.748161	0.890299	0.644877	0.57092
hsa-miR-4778-3p	0.000278276	0.000208195	0.000314324	0.000279842	0.000179454		0.748161	0.890299	0.644877	0.57092
hsa-miR-4778-5p	0.000278276	0.000208195	0.000314324	0.000279842	0.000179454		0.748161	0.890299	0.644877	0.57092
hsa-miR-4779	0.000278276	0.000208195	0.000314324	0.000279842	0.000179454		0.748161	0.890299	0.644877	0.57092
hsa-miR-4780	0.000278276	0.000208195	0.000314324	0.000279842	0.000179454		0.748161	0.890299	0.644877	0.57092
hsa-miR-4781-3p	0.000278276	0.000208195	0.000314324	0.000279842	0.000179454		0.748161	0.890299	0.644877	0.57092
hsa-miR-4781-5p	0.000278276	0.000208195	0.000314324	0.000279842	0.000179454		0.748161	0.890299	0.644877	0.57092
hsa-miR-4782-3p	0.000278276	0.000208195	0.000314324	0.000279842	0.000179454		0.748161	0.890299	0.644877	0.57092
hsa-miR-4782-5p	0.000278276	0.000208195	0.000314324	0.000279842	0.000179454		0.748161	0.890299	0.644877	0.57092
hsa-miR-4783-3p	0.000278276	0.000208195	0.000314324	0.000279842	0.000179454		0.748161	0.890299	0.644877	0.57092
hsa-miR-4783-5p	0.000278276	0.000208195	0.000314324	0.000279842	0.000179454		0.748161	0.890299	0.644877	0.57092
hsa-miR-4784	0.000278276	0.000208195	0.000314324	0.000279842	0.000179454		0.748161	0.890299	0.644877	0.57092
hsa-miR-4785	0.000278276	0.000208195	0.000314324	0.000279842	0.000179454		0.748161	0.890299	0.644877	0.57092
hsa-miR-4786-3p	0.000278276	0.000208195	0.000314324	0.000279842	0.000179454		0.748161	0.890299	0.644877	0.57092
hsa-miR-4786-5p	0.000278276	0.000208195	0.000314324	0.000279842	0.000179454		0.748161	0.890299	0.644877	0.57092
hsa-miR-4787-3p	0.0133841	0.0105546	0.0153679	0.0167087	0.00877083		0.788592	1.08725	0.655319	0.570723
hsa-miR-4787-5p	0.0112873	0.00897414	0.0147446	0.0156105	0.00741631		0.795065	1.05873	0.657049	0.502985
hsa-miR-4788	0.000278276	0.000208195	0.000314324	0.000279842	0.000179454		0.748161	0.890299	0.644877	0.57092
hsa-miR-4789-3p	0.000278276	0.000208195	0.000314324	0.000279842	0.000179454		0.748161	0.890299	0.644877	0.57092
hsa-miR-4789-5p	0.000278276	0.000208195	0.000314324	0.000279842	0.000179454		0.748161	0.890299	0.644877	0.57092
hsa-miR-4790-3p	0.000278276	0.000208195	0.000314324	0.000279842	0.000179454		0.748161	0.890299	0.644877	0.57092
hsa-miR-4790-5p	0.000278276	0.000208195	0.000314324	0.000279842	0.000179454		0.748161	0.890299	0.644877	0.57092
hsa-miR-4791	0.000278276	0.000208195	0.000314324	0.000279842	0.000179454		0.748161	0.890299	0.644877	0.57092
hsa-miR-4792	0.000278276	0.000208195	0.000314324	0.000279842	0.000179454		0.748161	0.890299	0.644877	0.57092
hsa-miR-4793-3p	0.000278276	0.000208195	0.000314324	0.000279842	0.000179454		0.748161	0.890299	0.644877	0.57092
hsa-miR-4793-5p	0.000278276	0.000208195	0.000314324	0.00537233	0.000179454		0.748161	17.0917	0.644877	0.57092
hsa-miR-4794	0.000278276	0.000208195	0.000314324	0.000279842	0.000179454		0.748161	0.890299	0.644877	0.57092
hsa-miR-4795-3p	0.000278276	0.000208195	0.000314324	0.000279842	0.000179454		0.748161	0.890299	0.644877	0.57092
hsa-miR-4795-5p	0.000278276	0.000208195	0.000314324	0.000279842	0.000179454		0.748161	0.890299	0.644877	0.57092
hsa-miR-4796-3p	0.000278276	0.000208195	0.000314324	0.000279842	0.000179454		0.748161	0.890299	0.644877	0.57092
hsa-miR-4796-5p	0.000278276	0.000208195	0.000314324	0.000279842	0.000179454		0.748161	0.890299	0.644877	0.57092
hsa-miR-4797-3p	0.000278276	0.000208195	0.000314324	0.000279842	0.000179454		0.748161	0.890299	0.644877	0.57092
hsa-miR-4797-5p	0.000278276	0.000208195	0.000314324	0.000279842	0.000179454		0.748161	0.890299	0.644877	0.57092
hsa-miR-4798-3p	0.000278276	0.000208195	0.000314324	0.000279842	0.000179454		0.748161	0.890299	0.644877	0.57092
hsa-miR-4798-5p	0.000278276	0.000208195	0.000314324	0.000279842	0.000179454		0.748161	0.890299	0.644877	0.57092
hsa-miR-4799-3p	0.000278276	0.000208195	0.000314324	0.000279842	0.000179454		0.748161	0.890299	0.644877	0.57092
hsa-miR-4799-5p	0.000278276	0.000208195	0.000314324	0.000279842	0.000179454		0.748161	0.890299	0.644877	0.57092
hsa-miR-4800-3p	0.000278276	0.000208195	0.000314324	0.000279842	0.000179454		0.748161	0.890299	0.644877	0.57092
hsa-miR-4800-5p	0.000278276	0.00248427	0.000314324	0.000279842	0.00190519		8.92735	0.890299	6.8464	6.06123
hsa-miR-4801	0.000278276	0.000208195	0.000314324	0.000279842	0.000179454		0.748161	0.890299	0.644877	0.57092
hsa-miR-4802-3p	0.000278276	0.000208195	0.000314324	0.000279842	0.000179454		0.748161	0.890299	0.644877	0.57092
hsa-miR-4802-5p	0.000278276	0.000208195	0.000314324	0.000279842	0.000179454		0.748161	0.890299	0.644877	0.57092
hsa-miR-4803	0.000278276	0.000208195	0.000314324	0.000279842	0.000179454		0.748161	0.890299	0.644877	0.57092
hsa-miR-4804-3p	0.000278276	0.000208195	0.000314324	0.000279842	0.000179454		0.748161	0.890299	0.644877	0.57092
hsa-miR-4804-5p	0.000278276	0.000208195	0.000314324	0.000279842	0.000179454		0.748161	0.890299	0.644877	0.57092
hsa-miR-483-3p	0.00735779	0.00216996	0.00353234	0.00470124	0.0123903		0.29492	1.33091	1.68397	3.50767
hsa-miR-483-5p	0.000278276	0.000208195	0.000314324	0.000279842	0.00276666		0.748161	0.890299	9.94213	8.80193
hsa-miR-484	0.0341924	0.0160199	0.0139157	0.0137973	0.0184732		0.468523	0.991494	0.540272	1.3275
hsa-miR-485-3p	0.000278276	0.000208195	0.000314324	0.000279842	0.000179454		0.748161	0.890299	0.644877	0.57092
hsa-miR-485-5p	0.000278276	0.000208195	0.000314324	0.000279842	0.000179454		0.748161	0.890299	0.644877	0.57092
hsa-miR-486-3p	0.000278276	0.000208195	0.000314324	0.000279842	0.000179454		0.748161	0.890299	0.644877	0.57092
hsa-miR-486-5p	0.000278276	0.000208195	0.000314324	0.000279842	0.000179454		0.748161	0.890299	0.644877	0.57092
hsa-miR-487a-3p	0.000278276	0.000208195	0.000314324	0.000279842	0.000179454		0.748161	0.890299	0.644877	0.57092
hsa-miR-487a-5p	0.000278276	0.000208195	0.000314324	0.000279842	0.000179454		0.748161	0.890299	0.644877	0.57092
hsa-miR-487b-3p	0.00502628	0.00285919	0.00316757	0.00368368	0.00193606		0.568848	1.16294	0.385187	0.611212
hsa-miR-487b-5p	0.000278276	0.000208195	0.000314324	0.000279842	0.000179454		0.748161	0.890299	0.644877	0.57092
hsa-miR-488-3p	0.000278276	0.000208195	0.000314324	0.000279842	0.000179454		0.748161	0.890299	0.644877	0.57092
hsa-miR-488-5p	0.000278276	0.000208195	0.000314324	0.000279842	0.000179454		0.748161	0.890299	0.644877	0.57092
hsa-miR-489-3p	0.000278276	0.000208195	0.000314324	0.000279842	0.000179454		0.748161	0.890299	0.644877	0.57092
hsa-miR-489-5p	0.000278276	0.000208195	0.000314324	0.000279842	0.000179454		0.748161	0.890299	0.644877	0.57092
hsa-miR-490-3p	0.000278276	0.000208195	0.000314324	0.000279842	0.000179454		0.748161	0.890299	0.644877	0.57092
hsa-miR-490-5p	0.000278276	0.000208195	0.000314324	0.000279842	0.000179454		0.748161	0.890299	0.644877	0.57092
hsa-miR-491-3p	0.0114738	0.00639416	0.00404277	0.0113469	0.00206591		0.557282	2.80672	0.180054	0.511013
hsa-miR-491-5p	0.000278276	0.000208195	0.000314324	0.000279842	0.000179454		0.748161	0.890299	0.644877	0.57092
hsa-miR-492	0.000278276	0.000208195	0.000314324	0.000279842	0.000179454		0.748161	0.890299	0.644877	0.57092
hsa-miR-493-3p	0.000278276	0.000208195	0.000314324	0.000279842	0.000179454		0.748161	0.890299	0.644877	0.57092
hsa-miR-493-5p	0.000278276	0.000208195	0.000314324	0.000279842	0.000179454		0.748161	0.890299	0.644877	0.57092
hsa-miR-494-3p	0.480402	0.351376	0.493099	0.46535	0.28458		0.731419	0.943725	0.592378	0.577125
hsa-miR-494-5p	0.000278276	0.000208195	0.000314324	0.000279842	0.000179454		0.748161	0.890299	0.644877	0.57092
hsa-miR-495-3p	0.000278276	0.000208195	0.000314324	0.000279842	0.000179454		0.748161	0.890299	0.644877	0.57092
hsa-miR-495-5p	0.000278276	0.000208195	0.000314324	0.000279842	0.000179454		0.748161	0.890299	0.644877	0.57092
hsa-miR-496	0.000278276	0.000208195	0.000314324	0.000279842	0.000179454		0.748161	0.890299	0.644877	0.57092
hsa-miR-497-3p	0.000278276	0.000208195	0.000314324	0.000279842	0.000179454		0.748161	0.890299	0.644877	0.57092
hsa-miR-497-5p	0.000278276	0.000208195	0.000314324	0.000279842	0.000179454		0.748161	0.890299	0.644877	0.57092
hsa-miR-498	0.000278276	0.000208195	0.000314324	0.000279842	0.000179454		0.748161	0.890299	0.644877	0.57092
hsa-miR-4999-3p	0.000278276	0.000208195	0.000314324	0.000279842	0.000179454		0.748161	0.890299	0.644877	0.57092
hsa-miR-4999-5p	0.000278276	0.000208195	0.000314324	0.000279842	0.000179454		0.748161	0.890299	0.644877	0.57092
hsa-miR-499a-3p	0.000278276	0.000208195	0.000314324	0.000279842	0.0057642		0.748161	0.890299	20.714	18.3384
hsa-miR-499a-5p	0.331463	0.0314677	0.000314324	0.000279842	1.33145		0.0949357	0.890299	4.01688	4235.91
hsa-miR-499b-3p	0.000278276	0.000208195	0.000314324	0.000279842	0.000179454		0.748161	0.890299	0.644877	0.57092
hsa-miR-499b-5p	0.000278276	0.000208195	0.000314324	0.000279842	0.000179454		0.748161	0.890299	0.644877	0.57092
hsa-miR-5000-3p	0.000278276	0.000208195	0.000314324	0.000279842	0.000179454		0.748161	0.890299	0.644877	0.57092
hsa-miR-5000-5p	0.000278276	0.000208195	0.000314324	0.000279842	0.000179454		0.748161	0.890299	0.644877	0.57092
hsa-miR-5001-3p	0.000278276	0.000208195	0.000314324	0.000279842	0.000179454		0.748161	0.890299	0.644877	0.57092
hsa-miR-5001-5p	0.000278276	0.000208195	0.000314324	0.00417863	0.000179454		0.748161	13.294	0.644877	0.57092
hsa-miR-5002-3p	0.000278276	0.000208195	0.000314324	0.000279842	0.000179454		0.748161	0.890299	0.644877	0.57092
hsa-miR-5002-5p	0.000278276	0.000208195	0.000314324	0.000279842	0.000179454		0.748161	0.890299	0.644877	0.57092
hsa-miR-5003-3p	0.000278276	0.000208195	0.000314324	0.000279842	0.000179454		0.748161	0.890299	0.644877	0.57092
hsa-miR-5003-5p	0.000278276	0.000208195	0.000314324	0.000279842	0.000179454		0.748161	0.890299	0.644877	0.57092
hsa-miR-5004-3p	0.000278276	0.000208195	0.000314324	0.000279842	0.000179454		0.748161	0.890299	0.644877	0.57092
hsa-miR-5004-5p	0.000278276	0.000208195	0.000314324	0.000279842	0.000179454		0.748161	0.890299	0.644877	0.57092
hsa-miR-5006-3p	0.000278276	0.000208195	0.000314324	0.000279842	0.000179454		0.748161	0.890299	0.644877	0.57092
hsa-miR-5006-5p	0.00659259	0.0052347	0.0109447	0.0107393	0.00306796		0.794028	0.981237	0.465365	0.280316
hsa-miR-5007-3p	0.000278276	0.000208195	0.000314324	0.000279842	0.000179454		0.748161	0.890299	0.644877	0.57092
hsa-miR-5007-5p	0.000278276	0.000208195	0.000314324	0.000279842	0.000179454		0.748161	0.890299	0.644877	0.57092
hsa-miR-5008-3p	0.000278276	0.000208195	0.000314324	0.000279842	0.000179454		0.748161	0.890299	0.644877	0.57092
hsa-miR-5008-5p	0.000278276	0.000208195	0.000314324	0.000279842	0.000179454		0.748161	0.890299	0.644877	0.57092
hsa-miR-5009-3p	0.000278276	0.000208195	0.000314324	0.000279842	0.000179454		0.748161	0.890299	0.644877	0.57092
hsa-miR-5009-5p	0.000278276	0.000208195	0.000314324	0.000279842	0.000179454		0.748161	0.890299	0.644877	0.57092
hsa-miR-500a-3p	0.0120714	0.000208195	0.0106649	0.0053226	0.00779223		0.0172469	0.499079	0.64551	0.730646
hsa-miR-500a-5p	0.0024948	0.000208195	0.000314324	0.000279842	0.00206108		0.0834517	0.890299	0.826151	6.55719
hsa-miR-500b-3p	0.000278276	0.000208195	0.000314324	0.000279842	0.000179454		0.748161	0.890299	0.644877	0.57092
hsa-miR-500b-5p	0.000278276	0.000208195	0.000314324	0.000279842	0.000179454		0.748161	0.890299	0.644877	0.57092
hsa-miR-5010-3p	0.00964061	0.00701754	0.0107136	0.0113569	0.00552539		0.727915	1.06004	0.573137	0.515734
hsa-miR-5010-5p	0.000278276	0.000208195	0.000314324	0.000279842	0.000179454		0.748161	0.890299	0.644877	0.57092
hsa-miR-5011-3p	0.000278276	0.000208195	0.000314324	0.000279842	0.000179454		0.748161	0.890299	0.644877	0.57092
hsa-miR-5011-5p	0.000278276	0.000208195	0.000314324	0.000279842	0.000179454		0.748161	0.890299	0.644877	0.57092
hsa-miR-501-3p	0.00555242	0.000208195	0.00424099	0.00163087	0.003119		0.0374963	0.384549	0.561737	0.735442
hsa-miR-501-5p	0.00149242	0.000208195	0.00238684	0.00169775	0.00332336		0.139502	0.711298	2.22682	1.39237
hsa-miR-502-3p	0.0100614	0.000208195	0.00440205	0.000279842	0.00377006		0.0206924	0.063571	0.374704	0.856433
hsa-miR-502-5p	0.00411098	0.000208195	0.000314324	0.000279842	0.00278111		0.0506438	0.890299	0.676507	8.84789
hsa-miR-503-3p	0.000278276	0.000208195	0.000314324	0.000279842	0.000179454		0.748161	0.890299	0.644877	0.57092
hsa-miR-503-5p	0.00466566	0.0107484	0.000314324	0.000279842	0.00214939		2.30372	0.890299	0.460683	6.83814
hsa-miR-504-3p	0.000278276	0.000208195	0.000314324	0.000279842	0.000179454		0.748161	0.890299	0.644877	0.57092
hsa-miR-504-5p	0.000278276	0.000208195	0.000314324	0.000279842	0.000179454		0.748161	0.890299	0.644877	0.57092
hsa-miR-5047	0.000278276	0.000208195	0.000314324	0.000279842	0.000179454		0.748161	0.890299	0.644877	0.57092
hsa-miR-505-3p	0.0517872	0.0629637	0.0231259	0.0216671	0.0259451		1.21582	0.93692	0.500994	1.12191
hsa-miR-505-5p	0.0057365	0.00824221	0.000314324	0.000279842	0.00107415		1.4368	0.890299	0.187248	3.41733
hsa-miR-506-3p	0.000278276	0.000208195	0.000314324	0.000279842	0.000179454		0.748161	0.890299	0.644877	0.57092
hsa-miR-506-5p	0.000278276	0.000208195	0.000314324	0.000279842	0.000179454		0.748161	0.890299	0.644877	0.57092
hsa-miR-507	0.000278276	0.000208195	0.000314324	0.000279842	0.000179454		0.748161	0.890299	0.644877	0.57092
hsa-miR-508-3p	0.000278276	0.000208195	0.000314324	0.000279842	0.000179454		0.748161	0.890299	0.644877	0.57092
hsa-miR-508-5p	0.000278276	0.000208195	0.000314324	0.000279842	0.000179454		0.748161	0.890299	0.644877	0.57092
hsa-miR-5087	0.000278276	0.000208195	0.000314324	0.000279842	0.000179454		0.748161	0.890299	0.644877	0.57092
hsa-miR-5088-3p	0.000278276	0.000208195	0.000314324	0.000279842	0.000179454		0.748161	0.890299	0.644877	0.57092
hsa-miR-5088-5p	0.00926004	0.00677503	0.00942931	0.00869199	0.00677119		0.731642	0.921805	0.731228	0.7181
hsa-miR-5089-3p	0.000278276	0.000208195	0.000314324	0.000279842	0.000179454		0.748161	0.890299	0.644877	0.57092
hsa-miR-5089-5p	0.000278276	0.000208195	0.000314324	0.000279842	0.000179454		0.748161	0.890299	0.644877	0.57092
hsa-miR-5090	0.00449714	0.000208195	0.000314324	0.000279842	0.00350572		0.0462951	0.890299	0.779545	11.1532
hsa-miR-5091	0.000278276	0.000208195	0.000314324	0.000279842	0.000179454		0.748161	0.890299	0.644877	0.57092
hsa-miR-5092	0.000278276	0.000208195	0.000314324	0.000279842	0.000179454		0.748161	0.890299	0.644877	0.57092
hsa-miR-5093	0.000278276	0.000208195	0.000314324	0.000279842	0.000179454		0.748161	0.890299	0.644877	0.57092
hsa-miR-509-3-5p	0.000278276	0.000208195	0.000314324	0.000279842	0.000179454		0.748161	0.890299	0.644877	0.57092
hsa-miR-509-3p	0.000278276	0.000208195	0.000314324	0.000279842	0.000179454		0.748161	0.890299	0.644877	0.57092
hsa-miR-5094	0.000278276	0.000208195	0.000314324	0.000279842	0.000179454		0.748161	0.890299	0.644877	0.57092
hsa-miR-5095	0.000278276	0.000208195	0.000314324	0.000279842	0.000179454		0.748161	0.890299	0.644877	0.57092
hsa-miR-509-5p	0.000278276	0.000208195	0.000314324	0.000279842	0.000179454		0.748161	0.890299	0.644877	0.57092
hsa-miR-5096	0.000278276	0.000208195	0.000314324	0.000279842	0.000179454		0.748161	0.890299	0.644877	0.57092
hsa-miR-5100	19.4691	12.4841	13.58	15.2972	16.0686		0.641227	1.12645	0.82534	1.18326
hsa-miR-510-3p	0.000278276	0.000208195	0.000314324	0.000279842	0.000179454		0.748161	0.890299	0.644877	0.57092
hsa-miR-510-5p	0.000278276	0.000208195	0.000314324	0.000279842	0.000179454		0.748161	0.890299	0.644877	0.57092
hsa-miR-511-3p	0.000278276	0.000208195	0.000314324	0.000279842	0.000179454		0.748161	0.890299	0.644877	0.57092
hsa-miR-511-5p	0.000278276	0.000208195	0.000314324	0.000279842	0.000179454		0.748161	0.890299	0.644877	0.57092
hsa-miR-512-3p	0.000278276	0.000208195	0.000314324	0.000279842	0.000179454		0.748161	0.890299	0.644877	0.57092
hsa-miR-512-5p	0.000278276	0.000208195	0.000314324	0.000279842	0.000179454		0.748161	0.890299	0.644877	0.57092
hsa-miR-513a-3p	0.000278276	0.000208195	0.000314324	0.000279842	0.000179454		0.748161	0.890299	0.644877	0.57092
hsa-miR-513a-5p	0.0118122	0.011606	0.0157505	0.0167598	0.00878492		0.982543	1.06408	0.743718	0.557755
hsa-miR-513b-3p	0.000278276	0.000208195	0.000314324	0.000279842	0.000179454		0.748161	0.890299	0.644877	0.57092
hsa-miR-513b-5p	0.00234426	0.00180939	0.00334189	0.00325043	0.00164997		0.771839	0.97263	0.703835	0.493723
hsa-miR-513c-3p	0.000278276	0.000208195	0.000314324	0.000279842	0.000179454		0.748161	0.890299	0.644877	0.57092
hsa-miR-513c-5p	0.000278276	0.000208195	0.000314324	0.000279842	0.000179454		0.748161	0.890299	0.644877	0.57092
hsa-miR-514a-3p	0.000278276	0.000208195	0.000314324	0.000279842	0.000179454		0.748161	0.890299	0.644877	0.57092
hsa-miR-514a-5p	0.000278276	0.000208195	0.000314324	0.000279842	0.000179454		0.748161	0.890299	0.644877	0.57092
hsa-miR-514b-3p	0.000278276	0.000208195	0.000314324	0.000279842	0.000179454		0.748161	0.890299	0.644877	0.57092
hsa-miR-514b-5p	0.000278276	0.000208195	0.000314324	0.000279842	0.000179454		0.748161	0.890299	0.644877	0.57092
hsa-miR-515-3p	0.000278276	0.000208195	0.000314324	0.000279842	0.000179454		0.748161	0.890299	0.644877	0.57092
hsa-miR-515-5p	0.000278276	0.000208195	0.000314324	0.000279842	0.000179454		0.748161	0.890299	0.644877	0.57092
hsa-miR-516a-3p	0.000278276	0.000208195	0.000314324	0.000279842	0.000179454		0.748161	0.890299	0.644877	0.57092
hsa-miR-516a-5p	0.000278276	0.000208195	0.000314324	0.000279842	0.000179454		0.748161	0.890299	0.644877	0.57092
hsa-miR-516b-5p	0.000278276	0.000208195	0.000314324	0.000279842	0.000179454		0.748161	0.890299	0.644877	0.57092
hsa-miR-517-5p	0.000278276	0.000208195	0.000314324	0.000279842	0.000179454		0.748161	0.890299	0.644877	0.57092
hsa-miR-517a-3p	0.000278276	0.000208195	0.000314324	0.000279842	0.000179454		0.748161	0.890299	0.644877	0.57092
hsa-miR-517c-3p	0.000278276	0.000208195	0.000314324	0.000279842	0.000179454		0.748161	0.890299	0.644877	0.57092
hsa-miR-5186	0.000278276	0.000208195	0.000314324	0.000279842	0.000179454		0.748161	0.890299	0.644877	0.57092
hsa-miR-5187-3p	0.000278276	0.000208195	0.000314324	0.000279842	0.000179454		0.748161	0.890299	0.644877	0.57092
hsa-miR-5187-5p	0.000278276	0.000208195	0.000314324	0.000279842	0.000179454		0.748161	0.890299	0.644877	0.57092
hsa-miR-5188	0.000278276	0.000208195	0.000314324	0.000279842	0.000179454		0.748161	0.890299	0.644877	0.57092
hsa-miR-5189-3p	0.000278276	0.000208195	0.000314324	0.000279842	0.000179454		0.748161	0.890299	0.644877	0.57092
hsa-miR-5189-5p	0.000278276	0.000208195	0.000314324	0.000279842	0.000179454		0.748161	0.890299	0.644877	0.57092
hsa-miR-518a-3p	0.000278276	0.000208195	0.000314324	0.000279842	0.000179454		0.748161	0.890299	0.644877	0.57092
hsa-miR-518a-5p	0.000278276	0.000208195	0.000314324	0.000279842	0.000179454		0.748161	0.890299	0.644877	0.57092
hsa-miR-518b	0.000278276	0.000208195	0.000314324	0.000279842	0.000179454		0.748161	0.890299	0.644877	0.57092
hsa-miR-518c-3p	0.000278276	0.000208195	0.000314324	0.000279842	0.000179454		0.748161	0.890299	0.644877	0.57092
hsa-miR-518c-5p	0.000278276	0.000208195	0.000314324	0.000279842	0.000179454		0.748161	0.890299	0.644877	0.57092
hsa-miR-518d-3p	0.000278276	0.000208195	0.000314324	0.000279842	0.000179454		0.748161	0.890299	0.644877	0.57092
hsa-miR-518e-3p	0.000278276	0.000208195	0.000314324	0.000279842	0.000179454		0.748161	0.890299	0.644877	0.57092
hsa-miR-518e-5p	0.000278276	0.000208195	0.000314324	0.000279842	0.000179454		0.748161	0.890299	0.644877	0.57092
hsa-miR-518f-3p	0.000278276	0.000208195	0.000314324	0.000279842	0.000179454		0.748161	0.890299	0.644877	0.57092
hsa-miR-518f-5p	0.000278276	0.000208195	0.000314324	0.000279842	0.000179454		0.748161	0.890299	0.644877	0.57092
hsa-miR-5190	0.000278276	0.000208195	0.000314324	0.000279842	0.000179454		0.748161	0.890299	0.644877	0.57092
hsa-miR-5191	0.000278276	0.000208195	0.000314324	0.000279842	0.000179454		0.748161	0.890299	0.644877	0.57092
hsa-miR-5192	0.000278276	0.000208195	0.000314324	0.000279842	0.000179454		0.748161	0.890299	0.644877	0.57092
hsa-miR-5193	0.000278276	0.000208195	0.000314324	0.000279842	0.000179454		0.748161	0.890299	0.644877	0.57092
hsa-miR-5194	0.0136603	0.0105097	0.0153246	0.0189309	0.00983993		0.769362	1.23532	0.720331	0.642098
hsa-miR-5195-3p	0.000278276	0.00209622	0.000314324	0.000279842	0.000179454		7.53285	0.890299	0.644877	0.57092
hsa-miR-5195-5p	0.000278276	0.000208195	0.000314324	0.000279842	0.000179454		0.748161	0.890299	0.644877	0.57092
hsa-miR-5196-3p	0.000278276	0.000208195	0.000314324	0.000279842	0.000179454		0.748161	0.890299	0.644877	0.57092
hsa-miR-5196-5p	0.000278276	0.000208195	0.000314324	0.000279842	0.000179454		0.748161	0.890299	0.644877	0.57092
hsa-miR-5197-3p	0.000278276	0.000208195	0.000314324	0.000279842	0.000179454		0.748161	0.890299	0.644877	0.57092
hsa-miR-5197-5p	0.000278276	0.000208195	0.000314324	0.000279842	0.000179454		0.748161	0.890299	0.644877	0.57092
hsa-miR-519b-3p	0.000278276	0.000208195	0.000314324	0.000279842	0.000179454		0.748161	0.890299	0.644877	0.57092
hsa-miR-519c-3p	0.000278276	0.000208195	0.000314324	0.000279842	0.000179454		0.748161	0.890299	0.644877	0.57092
hsa-miR-519d-3p	0.000278276	0.000208195	0.000314324	0.000279842	0.000179454		0.748161	0.890299	0.644877	0.57092
hsa-miR-519d-5p	0.000278276	0.000208195	0.000314324	0.000279842	0.000179454		0.748161	0.890299	0.644877	0.57092
hsa-miR-519e-3p	0.000278276	0.000208195	0.000314324	0.000279842	0.000179454		0.748161	0.890299	0.644877	0.57092
hsa-miR-519e-5p	0.000278276	0.000208195	0.000314324	0.000279842	0.000179454		0.748161	0.890299	0.644877	0.57092
hsa-miR-520a-3p	0.000278276	0.000208195	0.000314324	0.000279842	0.000179454		0.748161	0.890299	0.644877	0.57092
hsa-miR-520a-5p	0.000278276	0.000208195	0.000314324	0.000279842	0.000179454		0.748161	0.890299	0.644877	0.57092
hsa-miR-520b	0.000278276	0.000208195	0.000314324	0.000279842	0.000179454		0.748161	0.890299	0.644877	0.57092
hsa-miR-520c-3p	0.000278276	0.000208195	0.000314324	0.000279842	0.000179454		0.748161	0.890299	0.644877	0.57092
hsa-miR-520d-3p	0.000278276	0.000208195	0.000314324	0.000279842	0.000179454		0.748161	0.890299	0.644877	0.57092
hsa-miR-520e	0.000278276	0.000208195	0.000314324	0.000279842	0.000179454		0.748161	0.890299	0.644877	0.57092
hsa-miR-520f-3p	0.000278276	0.000208195	0.000314324	0.000279842	0.000179454		0.748161	0.890299	0.644877	0.57092
hsa-miR-520f-5p	0.000278276	0.000208195	0.000314324	0.000279842	0.000179454		0.748161	0.890299	0.644877	0.57092
hsa-miR-520g-3p	0.000278276	0.000208195	0.000314324	0.000279842	0.000179454		0.748161	0.890299	0.644877	0.57092
hsa-miR-520g-5p	0.000278276	0.000208195	0.000314324	0.000279842	0.000179454		0.748161	0.890299	0.644877	0.57092
hsa-miR-520h	0.000278276	0.000208195	0.000314324	0.000279842	0.000179454		0.748161	0.890299	0.644877	0.57092
hsa-miR-521	0.000278276	0.000208195	0.000314324	0.000279842	0.000179454		0.748161	0.890299	0.644877	0.57092
hsa-miR-522-3p	0.000278276	0.000208195	0.000314324	0.000279842	0.000179454		0.748161	0.890299	0.644877	0.57092
hsa-miR-523-3p	0.000278276	0.000208195	0.000314324	0.000279842	0.000179454		0.748161	0.890299	0.644877	0.57092
hsa-miR-524-3p	0.000278276	0.000208195	0.000314324	0.000279842	0.000179454		0.748161	0.890299	0.644877	0.57092
hsa-miR-525-3p	0.000278276	0.000208195	0.000314324	0.000279842	0.000179454		0.748161	0.890299	0.644877	0.57092
hsa-miR-525-5p	0.000278276	0.000208195	0.000314324	0.000279842	0.000179454		0.748161	0.890299	0.644877	0.57092
hsa-miR-526b-3p	0.000278276	0.000208195	0.000314324	0.000279842	0.000179454		0.748161	0.890299	0.644877	0.57092
hsa-miR-526b-5p	0.000278276	0.000208195	0.000314324	0.000279842	0.000179454		0.748161	0.890299	0.644877	0.57092
hsa-miR-532-3p	0.0175694	0.00206547	0.0119414	0.0080863	0.010311		0.117561	0.677164	0.586876	0.863469
hsa-miR-532-5p	0.034651	0.00320163	0.02239	0.0207884	0.0224282		0.0923965	0.928468	0.647259	1.0017
hsa-miR-539-3p	0.000278276	0.000208195	0.000314324	0.000279842	0.000179454		0.748161	0.890299	0.644877	0.57092
hsa-miR-539-5p	0.000278276	0.000208195	0.000314324	0.000279842	0.000179454		0.748161	0.890299	0.644877	0.57092
hsa-miR-541-3p	0.000278276	0.000208195	0.000314324	0.000279842	0.000179454		0.748161	0.890299	0.644877	0.57092
hsa-miR-541-5p	0.000278276	0.000208195	0.000314324	0.000279842	0.000179454		0.748161	0.890299	0.644877	0.57092
hsa-miR-542-3p	0.0019639	0.0138227	0.000314324	0.000279842	0.00852898		7.03842	0.890299	4.34288	27.1344
hsa-miR-542-5p	0.000278276	0.00648254	0.000314324	0.000279842	0.00217965		23.2953	0.890299	7.83267	6.9344
hsa-miR-543	0.000278276	0.000208195	0.000314324	0.000279842	0.000179454		0.748161	0.890299	0.644877	0.57092
hsa-miR-544a	0.000278276	0.000208195	0.000314324	0.000279842	0.000179454		0.748161	0.890299	0.644877	0.57092
hsa-miR-544b	0.000278276	0.000208195	0.000314324	0.000279842	0.000179454		0.748161	0.890299	0.644877	0.57092
hsa-miR-545-3p	0.00340274	0.000208195	0.00184045	0.000279842	0.00124754		0.0611847	0.152051	0.366628	0.677845
hsa-miR-545-5p	0.000278276	0.000208195	0.000314324	0.000279842	0.000179454		0.748161	0.890299	0.644877	0.57092
hsa-miR-548a-3p	0.000278276	0.000208195	0.000314324	0.000279842	0.000179454		0.748161	0.890299	0.644877	0.57092
hsa-miR-548a-5p	0.000278276	0.000208195	0.000314324	0.000279842	0.000179454		0.748161	0.890299	0.644877	0.57092
hsa-miR-548aa	0.000278276	0.000208195	0.000314324	0.000279842	0.000179454		0.748161	0.890299	0.644877	0.57092
hsa-miR-548ab	0.000278276	0.000208195	0.000314324	0.000279842	0.000179454		0.748161	0.890299	0.644877	0.57092
hsa-miR-548ac	0.000278276	0.000208195	0.000314324	0.000279842	0.000179454		0.748161	0.890299	0.644877	0.57092
hsa-miR-548ad-3p	0.000278276	0.000208195	0.000314324	0.000279842	0.000179454		0.748161	0.890299	0.644877	0.57092
hsa-miR-548ad-5p	0.000278276	0.000208195	0.000314324	0.000279842	0.000179454		0.748161	0.890299	0.644877	0.57092
hsa-miR-548ae-3p	0.00350194	0.00195376	0.000314324	0.00222994	0.000179454		0.557909	7.0944	0.0512441	0.57092
hsa-miR-548ag	0.000278276	0.000208195	0.000314324	0.000279842	0.000179454		0.748161	0.890299	0.644877	0.57092
hsa-miR-548ah-5p	0.000278276	0.000208195	0.000314324	0.000279842	0.000179454		0.748161	0.890299	0.644877	0.57092
hsa-miR-548ai	0.000278276	0.000208195	0.000314324	0.000279842	0.000179454		0.748161	0.890299	0.644877	0.57092
hsa-miR-548aj-3p	0.0025712	0.00158749	0.000314324	0.00157453	0.000179454		0.617413	5.00927	0.0697938	0.57092
hsa-miR-548aj-5p	0.000278276	0.000208195	0.000314324	0.000279842	0.000179454		0.748161	0.890299	0.644877	0.57092
hsa-miR-548ak	0.000278276	0.000208195	0.000314324	0.000279842	0.000179454		0.748161	0.890299	0.644877	0.57092
hsa-miR-548al	0.000278276	0.000208195	0.000314324	0.000279842	0.000179454		0.748161	0.890299	0.644877	0.57092
hsa-miR-548am-3p	0.000278276	0.000208195	0.000314324	0.000279842	0.000179454		0.748161	0.890299	0.644877	0.57092
hsa-miR-548am-5p	0.00748024	0.00236702	0.00530089	0.00417237	0.000179454		0.316436	0.787107	0.0239904	0.0338536
hsa-miR-548an	0.000278276	0.000208195	0.000314324	0.000279842	0.000179454		0.748161	0.890299	0.644877	0.57092
hsa-miR-548ao-3p	0.000278276	0.000208195	0.000314324	0.000279842	0.000179454		0.748161	0.890299	0.644877	0.57092
hsa-miR-548ao-5p	0.000278276	0.000208195	0.000314324	0.000279842	0.000179454		0.748161	0.890299	0.644877	0.57092
hsa-miR-548ap-3p	0.00330871	0.00175581	0.00187974	0.00244979	0.000179454		0.530663	1.30326	0.0542369	0.0954675
hsa-miR-548ap-5p	0.000278276	0.000208195	0.000314324	0.000279842	0.000179454		0.748161	0.890299	0.644877	0.57092
hsa-miR-548aq-5p	0.000278276	0.000208195	0.000314324	0.000279842	0.000179454		0.748161	0.890299	0.644877	0.57092
hsa-miR-548ar-3p	0.000278276	0.000208195	0.000314324	0.000279842	0.000179454		0.748161	0.890299	0.644877	0.57092
hsa-miR-548ar-5p	0.000278276	0.000208195	0.000314324	0.000279842	0.000179454		0.748161	0.890299	0.644877	0.57092
hsa-miR-548as-3p	0.000278276	0.000208195	0.000314324	0.000279842	0.000179454		0.748161	0.890299	0.644877	0.57092
hsa-miR-548as-5p	0.000278276	0.000208195	0.000314324	0.000279842	0.000179454		0.748161	0.890299	0.644877	0.57092
hsa-miR-548at-3p	0.000278276	0.000208195	0.000314324	0.000279842	0.000179454		0.748161	0.890299	0.644877	0.57092
hsa-miR-548at-5p	0.000278276	0.000208195	0.000314324	0.000279842	0.000179454		0.748161	0.890299	0.644877	0.57092
hsa-miR-548au-3p	0.000278276	0.000208195	0.000314324	0.000279842	0.000179454		0.748161	0.890299	0.644877	0.57092
hsa-miR-548au-5p	0.000278276	0.000208195	0.000314324	0.000279842	0.000179454		0.748161	0.890299	0.644877	0.57092
hsa-miR-548av-3p	0.000278276	0.000208195	0.000314324	0.000279842	0.000179454		0.748161	0.890299	0.644877	0.57092
hsa-miR-548av-5p	0.000278276	0.000208195	0.000314324	0.000279842	0.000179454		0.748161	0.890299	0.644877	0.57092
hsa-miR-548aw	0.000278276	0.000208195	0.000314324	0.000279842	0.000179454		0.748161	0.890299	0.644877	0.57092
hsa-miR-548ax	0.000278276	0.000208195	0.000314324	0.000279842	0.000179454		0.748161	0.890299	0.644877	0.57092
hsa-miR-548ay-3p	0.000278276	0.000208195	0.000314324	0.000279842	0.000179454		0.748161	0.890299	0.644877	0.57092
hsa-miR-548ay-5p	0.000278276	0.000208195	0.000314324	0.000279842	0.000179454		0.748161	0.890299	0.644877	0.57092
hsa-miR-548az-3p	0.000278276	0.000208195	0.000314324	0.000279842	0.000179454		0.748161	0.890299	0.644877	0.57092
hsa-miR-548az-5p	0.000278276	0.000208195	0.000314324	0.000279842	0.000179454		0.748161	0.890299	0.644877	0.57092
hsa-miR-548b-3p	0.000278276	0.000208195	0.000314324	0.000279842	0.000179454		0.748161	0.890299	0.644877	0.57092
hsa-miR-548b-5p	0.000278276	0.000208195	0.000314324	0.000279842	0.000179454		0.748161	0.890299	0.644877	0.57092
hsa-miR-548ba	0.000278276	0.000208195	0.000314324	0.000279842	0.000179454		0.748161	0.890299	0.644877	0.57092
hsa-miR-548bb-3p	0.000278276	0.000208195	0.000314324	0.000279842	0.000179454		0.748161	0.890299	0.644877	0.57092
hsa-miR-548bb-5p	0.000278276	0.000208195	0.000314324	0.000279842	0.000179454		0.748161	0.890299	0.644877	0.57092
hsa-miR-548c-3p	0.00318117	0.00264079	0.00183972	0.00261574	0.00107221		0.830132	1.42181	0.337049	0.582811
hsa-miR-548d-3p	0.000278276	0.000208195	0.000314324	0.000279842	0.000179454		0.748161	0.890299	0.644877	0.57092
hsa-miR-548d-5p	0.00394131	0.00226084	0.00997944	0.00686924	0.000179454		0.573625	0.688339	0.0455315	0.0179824
hsa-miR-548e-3p	0.000278276	0.000208195	0.000314324	0.000279842	0.000179454		0.748161	0.890299	0.644877	0.57092
hsa-miR-548e-5p	0.000278276	0.000208195	0.000314324	0.000279842	0.000179454		0.748161	0.890299	0.644877	0.57092
hsa-miR-548f-3p	0.000278276	0.000208195	0.000314324	0.000279842	0.000179454		0.748161	0.890299	0.644877	0.57092
hsa-miR-548f-5p	0.000278276	0.000208195	0.000314324	0.000279842	0.000179454		0.748161	0.890299	0.644877	0.57092
hsa-miR-548g-3p	0.000278276	0.000208195	0.000314324	0.000279842	0.000179454		0.748161	0.890299	0.644877	0.57092
hsa-miR-548h-3p	0.000278276	0.000208195	0.000314324	0.000279842	0.000179454		0.748161	0.890299	0.644877	0.57092
hsa-miR-548h-5p	0.000278276	0.000208195	0.000314324	0.000279842	0.000179454		0.748161	0.890299	0.644877	0.57092
hsa-miR-548i	0.000278276	0.000208195	0.000314324	0.000279842	0.000179454		0.748161	0.890299	0.644877	0.57092
hsa-miR-548j-3p	0.000278276	0.000208195	0.000314324	0.000279842	0.000179454		0.748161	0.890299	0.644877	0.57092
hsa-miR-548j-5p	0.000278276	0.000208195	0.000314324	0.000279842	0.000179454		0.748161	0.890299	0.644877	0.57092
hsa-miR-548k	0.000278276	0.000208195	0.000314324	0.000279842	0.000179454		0.748161	0.890299	0.644877	0.57092
hsa-miR-548l	0.000278276	0.000208195	0.000314324	0.000279842	0.000179454		0.748161	0.890299	0.644877	0.57092
hsa-miR-548m	0.000278276	0.000208195	0.000314324	0.000279842	0.000179454		0.748161	0.890299	0.644877	0.57092
hsa-miR-548n	0.000278276	0.000208195	0.000314324	0.000279842	0.000179454		0.748161	0.890299	0.644877	0.57092
hsa-miR-548p	0.000278276	0.000208195	0.000314324	0.000279842	0.000179454		0.748161	0.890299	0.644877	0.57092
hsa-miR-548q	0.000278276	0.000208195	0.000314324	0.000279842	0.000179454		0.748161	0.890299	0.644877	0.57092
hsa-miR-548s	0.000278276	0.000208195	0.000314324	0.000279842	0.000179454		0.748161	0.890299	0.644877	0.57092
hsa-miR-548t-5p	0.000278276	0.000208195	0.000314324	0.000279842	0.000179454		0.748161	0.890299	0.644877	0.57092
hsa-miR-548u	0.000278276	0.000208195	0.000314324	0.000279842	0.000179454		0.748161	0.890299	0.644877	0.57092
hsa-miR-548v	0.000278276	0.000208195	0.000314324	0.000279842	0.000179454		0.748161	0.890299	0.644877	0.57092
hsa-miR-548w	0.000278276	0.000208195	0.000314324	0.000279842	0.000179454		0.748161	0.890299	0.644877	0.57092
hsa-miR-548x-3p	0.00284373	0.00198456	0.000314324	0.00212119	0.000179454		0.697873	6.74843	0.063105	0.57092
hsa-miR-548y	0.000278276	0.000208195	0.000314324	0.000279842	0.000179454		0.748161	0.890299	0.644877	0.57092
hsa-miR-549a	0.00154719	0.000208195	0.000314324	0.000279842	0.000179454		0.134564	0.890299	0.115987	0.57092
hsa-miR-550a-3-5p	0.00459576	0.0063673	0.000314324	0.000279842	0.00224684		1.38547	0.890299	0.488893	7.14815
hsa-miR-550a-3p	0.0398912	0.0321856	0.0147374	0.015969	0.0212106		0.806834	1.08357	0.53171	1.43923
hsa-miR-550a-5p	0.0100259	0.0076221	0.0096588	0.00861405	0.00538879		0.760238	0.891835	0.537485	0.557915
hsa-miR-550b-2-5p	0.000278276	0.000208195	0.000314324	0.000279842	0.000179454		0.748161	0.890299	0.644877	0.57092
hsa-miR-550b-3p	0.000278276	0.000208195	0.000314324	0.000279842	0.000179454		0.748161	0.890299	0.644877	0.57092
hsa-miR-551a	0.000278276	0.000208195	0.000314324	0.000279842	0.000179454		0.748161	0.890299	0.644877	0.57092
hsa-miR-551b-3p	0.000278276	0.000208195	0.000314324	0.000279842	0.0123773		0.748161	0.890299	44.4783	39.3774
hsa-miR-551b-5p	0.000278276	0.000208195	0.000314324	0.000279842	0.000179454		0.748161	0.890299	0.644877	0.57092
hsa-miR-552-3p	0.000278276	0.000208195	0.000314324	0.000279842	0.000179454		0.748161	0.890299	0.644877	0.57092
hsa-miR-552-5p	0.000278276	0.000208195	0.000314324	0.000279842	0.000179454		0.748161	0.890299	0.644877	0.57092
hsa-miR-553	0.000278276	0.000208195	0.000314324	0.000279842	0.000179454		0.748161	0.890299	0.644877	0.57092
hsa-miR-554	0.000278276	0.000208195	0.000314324	0.000279842	0.000179454		0.748161	0.890299	0.644877	0.57092
hsa-miR-555	0.000278276	0.000208195	0.000314324	0.000279842	0.000179454		0.748161	0.890299	0.644877	0.57092
hsa-miR-556-3p	0.000278276	0.000208195	0.000314324	0.000279842	0.000179454		0.748161	0.890299	0.644877	0.57092
hsa-miR-556-5p	0.000278276	0.000208195	0.000314324	0.000279842	0.000179454		0.748161	0.890299	0.644877	0.57092
hsa-miR-557	0.000278276	0.000208195	0.000314324	0.000279842	0.000179454		0.748161	0.890299	0.644877	0.57092
hsa-miR-5571-3p	0.000278276	0.000208195	0.000314324	0.000279842	0.000179454		0.748161	0.890299	0.644877	0.57092
hsa-miR-5571-5p	0.00370895	0.00250278	0.00315138	0.00283637	0.00207341		0.674794	0.90004	0.559029	0.657937
hsa-miR-5572	0.000278276	0.000208195	0.000314324	0.000279842	0.000179454		0.748161	0.890299	0.644877	0.57092
hsa-miR-5579-3p	0.000278276	0.000208195	0.000314324	0.000279842	0.000179454		0.748161	0.890299	0.644877	0.57092
hsa-miR-5579-5p	0.000278276	0.000208195	0.000314324	0.000279842	0.000179454		0.748161	0.890299	0.644877	0.57092
hsa-miR-558	0.000278276	0.000208195	0.000314324	0.000279842	0.000179454		0.748161	0.890299	0.644877	0.57092
hsa-miR-5580-3p	0.000278276	0.000208195	0.000314324	0.000279842	0.000179454		0.748161	0.890299	0.644877	0.57092
hsa-miR-5580-5p	0.000278276	0.000208195	0.000314324	0.000279842	0.000179454		0.748161	0.890299	0.644877	0.57092
hsa-miR-5581-3p	0.000278276	0.000208195	0.000314324	0.000279842	0.000179454		0.748161	0.890299	0.644877	0.57092
hsa-miR-5581-5p	0.013328	0.00937377	0.0170531	0.0155121	0.0100008		0.703315	0.909635	0.750363	0.58645
hsa-miR-5582-3p	0.000278276	0.000208195	0.000314324	0.000279842	0.000179454		0.748161	0.890299	0.644877	0.57092
hsa-miR-5582-5p	0.000278276	0.000208195	0.000314324	0.000279842	0.000179454		0.748161	0.890299	0.644877	0.57092
hsa-miR-5583-3p	0.000278276	0.000208195	0.000314324	0.000279842	0.000179454		0.748161	0.890299	0.644877	0.57092
hsa-miR-5583-5p	0.000278276	0.000208195	0.000314324	0.000279842	0.000179454		0.748161	0.890299	0.644877	0.57092
hsa-miR-5584-3p	0.000278276	0.000208195	0.000314324	0.000279842	0.000179454		0.748161	0.890299	0.644877	0.57092
hsa-miR-5584-5p	0.000278276	0.000208195	0.000314324	0.000279842	0.000179454		0.748161	0.890299	0.644877	0.57092
hsa-miR-5585-3p	0.0104185	0.0101612	0.0150117	0.0125268	0.0064705		0.975303	0.834471	0.62106	0.431031
hsa-miR-5585-5p	0.000278276	0.000208195	0.000314324	0.000279842	0.000179454		0.748161	0.890299	0.644877	0.57092
hsa-miR-5586-3p	0.000278276	0.000208195	0.000314324	0.000279842	0.000179454		0.748161	0.890299	0.644877	0.57092
hsa-miR-5586-5p	0.000278276	0.000208195	0.000314324	0.000279842	0.000179454		0.748161	0.890299	0.644877	0.57092
hsa-miR-5587-3p	0.000278276	0.000208195	0.000314324	0.000279842	0.000179454		0.748161	0.890299	0.644877	0.57092
hsa-miR-5587-5p	0.000278276	0.000208195	0.000314324	0.000279842	0.000179454		0.748161	0.890299	0.644877	0.57092
hsa-miR-5588-3p	0.000278276	0.000208195	0.000314324	0.000279842	0.000179454		0.748161	0.890299	0.644877	0.57092
hsa-miR-5588-5p	0.000278276	0.000208195	0.000314324	0.000279842	0.000179454		0.748161	0.890299	0.644877	0.57092
hsa-miR-5589-3p	0.000278276	0.000208195	0.000314324	0.000279842	0.000179454		0.748161	0.890299	0.644877	0.57092
hsa-miR-5589-5p	0.000278276	0.000208195	0.000314324	0.000279842	0.000179454		0.748161	0.890299	0.644877	0.57092
hsa-miR-559	0.000278276	0.000208195	0.000314324	0.000279842	0.000179454		0.748161	0.890299	0.644877	0.57092
hsa-miR-5590-3p	0.000278276	0.000208195	0.000314324	0.000279842	0.000179454		0.748161	0.890299	0.644877	0.57092
hsa-miR-5590-5p	0.000278276	0.000208195	0.000314324	0.000279842	0.000179454		0.748161	0.890299	0.644877	0.57092
hsa-miR-5591-3p	0.000278276	0.000208195	0.000314324	0.000279842	0.000179454		0.748161	0.890299	0.644877	0.57092
hsa-miR-5591-5p	0.000278276	0.000208195	0.000314324	0.000279842	0.000179454		0.748161	0.890299	0.644877	0.57092
hsa-miR-561-3p	0.000278276	0.000208195	0.000314324	0.000279842	0.000179454		0.748161	0.890299	0.644877	0.57092
hsa-miR-561-5p	0.000278276	0.000208195	0.000314324	0.000279842	0.000179454		0.748161	0.890299	0.644877	0.57092
hsa-miR-562	0.000278276	0.000208195	0.000314324	0.000279842	0.000179454		0.748161	0.890299	0.644877	0.57092
hsa-miR-563	0.00687017	0.00461328	0.00740261	0.00321894	0.000179454		0.671494	0.434839	0.0261207	0.024242
hsa-miR-564	0.000278276	0.000208195	0.000314324	0.000279842	0.000179454		0.748161	0.890299	0.644877	0.57092
hsa-miR-566	0.000278276	0.000208195	0.000314324	0.000279842	0.000179454		0.748161	0.890299	0.644877	0.57092
hsa-miR-567	0.000278276	0.000208195	0.000314324	0.000279842	0.000179454		0.748161	0.890299	0.644877	0.57092
hsa-miR-568	0.000278276	0.000208195	0.000314324	0.000279842	0.000179454		0.748161	0.890299	0.644877	0.57092
hsa-miR-5680	0.000278276	0.000208195	0.000314324	0.000279842	0.000179454		0.748161	0.890299	0.644877	0.57092
hsa-miR-5681a	0.000278276	0.000208195	0.000314324	0.000279842	0.000179454		0.748161	0.890299	0.644877	0.57092
hsa-miR-5681b	0.000278276	0.000208195	0.000314324	0.000279842	0.000179454		0.748161	0.890299	0.644877	0.57092
hsa-miR-5682	0.000278276	0.000208195	0.000314324	0.000279842	0.000179454		0.748161	0.890299	0.644877	0.57092
hsa-miR-5683	0.000278276	0.000208195	0.000314324	0.000279842	0.000179454		0.748161	0.890299	0.644877	0.57092
hsa-miR-5684	0.000278276	0.000208195	0.00206636	0.00178928	0.00129311		0.748161	0.865907	4.64685	0.62579
hsa-miR-5685	0.000278276	0.000208195	0.000314324	0.000279842	0.000179454		0.748161	0.890299	0.644877	0.57092
hsa-miR-5687	0.000278276	0.000208195	0.000314324	0.000279842	0.000179454		0.748161	0.890299	0.644877	0.57092
hsa-miR-5688	0.000278276	0.000208195	0.000314324	0.000279842	0.000179454		0.748161	0.890299	0.644877	0.57092
hsa-miR-5689	0.000278276	0.000208195	0.000314324	0.000279842	0.000179454		0.748161	0.890299	0.644877	0.57092
hsa-miR-569	0.000278276	0.000208195	0.000314324	0.000279842	0.000179454		0.748161	0.890299	0.644877	0.57092
hsa-miR-5690	0.000278276	0.000208195	0.000314324	0.000279842	0.000179454		0.748161	0.890299	0.644877	0.57092
hsa-miR-5691	0.000278276	0.000208195	0.000314324	0.000279842	0.000179454		0.748161	0.890299	0.644877	0.57092
hsa-miR-5692a	0.000278276	0.000208195	0.000314324	0.000279842	0.000179454		0.748161	0.890299	0.644877	0.57092
hsa-miR-5692b	0.000278276	0.000208195	0.000314324	0.000279842	0.000179454		0.748161	0.890299	0.644877	0.57092
hsa-miR-5692c	0.000278276	0.000208195	0.000314324	0.000279842	0.000179454		0.748161	0.890299	0.644877	0.57092
hsa-miR-5693	0.000278276	0.000208195	0.000314324	0.000279842	0.000179454		0.748161	0.890299	0.644877	0.57092
hsa-miR-5694	0.000278276	0.000208195	0.000314324	0.000279842	0.000179454		0.748161	0.890299	0.644877	0.57092
hsa-miR-5695	0.000278276	0.000208195	0.000314324	0.000279842	0.000179454		0.748161	0.890299	0.644877	0.57092
hsa-miR-5696	0.000278276	0.000208195	0.000314324	0.000279842	0.000179454		0.748161	0.890299	0.644877	0.57092
hsa-miR-5697	0.000278276	0.000208195	0.000314324	0.000279842	0.000179454		0.748161	0.890299	0.644877	0.57092
hsa-miR-5698	0.000278276	0.000208195	0.000314324	0.000279842	0.000179454		0.748161	0.890299	0.644877	0.57092
hsa-miR-5699-3p	0.000278276	0.000208195	0.000314324	0.000279842	0.000179454		0.748161	0.890299	0.644877	0.57092
hsa-miR-5699-5p	0.000278276	0.000208195	0.000314324	0.000279842	0.000179454		0.748161	0.890299	0.644877	0.57092
hsa-miR-5700	0.000278276	0.000208195	0.000314324	0.000279842	0.000179454		0.748161	0.890299	0.644877	0.57092
hsa-miR-5701	0.00750915	0.00558597	0.000314324	0.000279842	0.0011674		0.743888	0.890299	0.155463	3.714
hsa-miR-5702	0.000278276	0.000208195	0.000314324	0.000279842	0.000179454		0.748161	0.890299	0.644877	0.57092
hsa-miR-5703	0.000278276	0.000208195	0.000314324	0.0149959	0.00699066		0.748161	47.7084	25.1213	22.2403
hsa-miR-570-3p	0.00149152	0.00103754	0.00224581	0.000279842	0.000179454		0.695625	0.124607	0.120316	0.0799062
hsa-miR-5704	0.000278276	0.000208195	0.000314324	0.000279842	0.000179454		0.748161	0.890299	0.644877	0.57092
hsa-miR-5705	0.000278276	0.000208195	0.000314324	0.000279842	0.000179454		0.748161	0.890299	0.644877	0.57092
hsa-miR-5706	0.000278276	0.000208195	0.000314324	0.000279842	0.000179454		0.748161	0.890299	0.644877	0.57092
hsa-miR-5707	0.000278276	0.000208195	0.000314324	0.000279842	0.000179454		0.748161	0.890299	0.644877	0.57092
hsa-miR-5708	0.000278276	0.000208195	0.000314324	0.000279842	0.000179454		0.748161	0.890299	0.644877	0.57092
hsa-miR-571	0.000278276	0.000208195	0.000314324	0.000279842	0.000179454		0.748161	0.890299	0.644877	0.57092
hsa-miR-572	0.000278276	0.000208195	0.000314324	0.000279842	0.000179454		0.748161	0.890299	0.644877	0.57092
hsa-miR-573	0.000278276	0.000208195	0.000314324	0.000279842	0.000179454		0.748161	0.890299	0.644877	0.57092
hsa-miR-5739	0.26074	0.201955	0.23253	0.230987	0.160152		0.774546	0.993367	0.614221	0.688737
hsa-miR-574-3p	0.0152473	0.00649287	0.0178262	0.0259362	0.00956371		0.425836	1.45495	0.627238	0.536499
hsa-miR-574-5p	0.0331291	0.0225324	0.0572324	0.0625187	0.0198106		0.680139	1.09237	0.597983	0.346144
hsa-miR-575	0.0164262	0.012669	0.0129257	0.0141618	0.0173177		0.771266	1.09563	1.05427	1.33979
hsa-miR-576-3p	0.000278276	0.000208195	0.000314324	0.000279842	0.000179454		0.748161	0.890299	0.644877	0.57092
hsa-miR-576-5p	0.000278276	0.000208195	0.000314324	0.000279842	0.000179454		0.748161	0.890299	0.644877	0.57092
hsa-miR-577	0.000278276	0.000208195	0.00323018	0.000279842	0.000179454		0.748161	0.0866336	0.644877	0.0555554
hsa-miR-578	0.000278276	0.000208195	0.000314324	0.000279842	0.000179454		0.748161	0.890299	0.644877	0.57092
hsa-miR-5787	0.00667604	0.00944112	0.0127457	0.0271606	0.0146243		1.41418	2.13097	2.19056	1.14739
hsa-miR-579-3p	0.000278276	0.000208195	0.000314324	0.000279842	0.000179454		0.748161	0.890299	0.644877	0.57092
hsa-miR-579-5p	0.000278276	0.000208195	0.000314324	0.000279842	0.000179454		0.748161	0.890299	0.644877	0.57092
hsa-miR-580-3p	0.000278276	0.000208195	0.000314324	0.000279842	0.000179454		0.748161	0.890299	0.644877	0.57092
hsa-miR-580-5p	0.000278276	0.000208195	0.000314324	0.000279842	0.000179454		0.748161	0.890299	0.644877	0.57092
hsa-miR-581	0.000278276	0.000208195	0.000314324	0.000279842	0.000179454		0.748161	0.890299	0.644877	0.57092
hsa-miR-582-3p	0.00383412	0.00369012	0.000314324	0.000279842	0.000179454		0.962442	0.890299	0.0468045	0.57092
hsa-miR-582-5p	0.125331	0.116359	0.000314324	0.000279842	0.017702		0.928415	0.890299	0.141242	56.3176
hsa-miR-583	0.000278276	0.000208195	0.000314324	0.000279842	0.000179454		0.748161	0.890299	0.644877	0.57092
hsa-miR-584-3p	0.000278276	0.000208195	0.000314324	0.000279842	0.000179454		0.748161	0.890299	0.644877	0.57092
hsa-miR-584-5p	0.0218633	0.00953704	0.00845777	0.0273144	0.00534197		0.436212	3.2295	0.244335	0.631605
hsa-miR-585-3p	0.000278276	0.000208195	0.000314324	0.000279842	0.000179454		0.748161	0.890299	0.644877	0.57092
hsa-miR-585-5p	0.000278276	0.000208195	0.000314324	0.000279842	0.000179454		0.748161	0.890299	0.644877	0.57092
hsa-miR-586	0.000278276	0.000208195	0.000314324	0.000279842	0.000179454		0.748161	0.890299	0.644877	0.57092
hsa-miR-587	0.000278276	0.000208195	0.000314324	0.000279842	0.000179454		0.748161	0.890299	0.644877	0.57092
hsa-miR-588	0.000278276	0.000208195	0.000314324	0.000279842	0.000179454		0.748161	0.890299	0.644877	0.57092
hsa-miR-589-3p	0.000278276	0.000208195	0.000314324	0.000279842	0.000179454		0.748161	0.890299	0.644877	0.57092
hsa-miR-589-5p	0.000278276	0.000208195	0.000314324	0.000279842	0.000179454		0.748161	0.890299	0.644877	0.57092
hsa-miR-590-3p	0.000278276	0.000208195	0.000314324	0.000279842	0.000179454		0.748161	0.890299	0.644877	0.57092
hsa-miR-590-5p	0.121951	0.0809597	0.153375	0.113487	0.0941335		0.663869	0.73993	0.771894	0.613746
hsa-miR-591	0.000278276	0.000208195	0.000314324	0.000279842	0.000179454		0.748161	0.890299	0.644877	0.57092
hsa-miR-592	0.000278276	0.000208195	0.000314324	0.000279842	0.0535631		0.748161	0.890299	192.482	170.407
hsa-miR-593-3p	0.000278276	0.000208195	0.000314324	0.000279842	0.000179454		0.748161	0.890299	0.644877	0.57092
hsa-miR-593-5p	0.000278276	0.000208195	0.000314324	0.000279842	0.000179454		0.748161	0.890299	0.644877	0.57092
hsa-miR-595	0.000278276	0.000208195	0.000314324	0.000279842	0.000179454		0.748161	0.890299	0.644877	0.57092
hsa-miR-596	0.000278276	0.000208195	0.000314324	0.000279842	0.000179454		0.748161	0.890299	0.644877	0.57092
hsa-miR-597-3p	0.000278276	0.000208195	0.000314324	0.000279842	0.000179454		0.748161	0.890299	0.644877	0.57092
hsa-miR-597-5p	0.000278276	0.000208195	0.000314324	0.000279842	0.000179454		0.748161	0.890299	0.644877	0.57092
hsa-miR-598-3p	0.000278276	0.000208195	0.000314324	0.000279842	0.00984775		0.748161	0.890299	35.3884	31.3299
hsa-miR-598-5p	0.000278276	0.000208195	0.000314324	0.000279842	0.000179454		0.748161	0.890299	0.644877	0.57092
hsa-miR-599	0.000278276	0.000208195	0.000314324	0.000279842	0.0278123		0.748161	0.890299	99.9449	88.4829
hsa-miR-600	0.000278276	0.000208195	0.000314324	0.000279842	0.000179454		0.748161	0.890299	0.644877	0.57092
hsa-miR-601	0.000278276	0.000208195	0.000314324	0.000279842	0.000179454		0.748161	0.890299	0.644877	0.57092
hsa-miR-602	0.000278276	0.00294205	0.0044888	0.00692943	0.000179454		10.5724	1.54372	0.644877	0.0399782
hsa-miR-603	0.000278276	0.000208195	0.000314324	0.000279842	0.000179454		0.748161	0.890299	0.644877	0.57092
hsa-miR-604	0.000278276	0.000208195	0.000314324	0.000279842	0.000179454		0.748161	0.890299	0.644877	0.57092
hsa-miR-605-3p	0.000278276	0.000208195	0.000314324	0.000279842	0.000179454		0.748161	0.890299	0.644877	0.57092
hsa-miR-605-5p	0.000278276	0.000208195	0.000314324	0.000279842	0.000179454		0.748161	0.890299	0.644877	0.57092
hsa-miR-606	0.000278276	0.000208195	0.000314324	0.000279842	0.000179454		0.748161	0.890299	0.644877	0.57092
hsa-miR-6068	0.000278276	0.000208195	0.000314324	0.000279842	0.000179454		0.748161	0.890299	0.644877	0.57092
hsa-miR-6069	0.0193483	0.0140597	0.0192612	0.0180732	0.0108951		0.726666	0.938321	0.563102	0.565647
hsa-miR-607	0.000278276	0.000208195	0.000314324	0.000279842	0.000179454		0.748161	0.890299	0.644877	0.57092
hsa-miR-6070	0.000278276	0.000208195	0.000314324	0.000279842	0.000179454		0.748161	0.890299	0.644877	0.57092
hsa-miR-6071	0.000278276	0.000208195	0.000314324	0.000279842	0.000179454		0.748161	0.890299	0.644877	0.57092
hsa-miR-6072	0.000278276	0.000208195	0.000314324	0.000279842	0.000179454		0.748161	0.890299	0.644877	0.57092
hsa-miR-6073	0.000278276	0.000208195	0.000314324	0.000279842	0.000179454		0.748161	0.890299	0.644877	0.57092
hsa-miR-6074	0.000278276	0.000208195	0.000314324	0.000279842	0.000179454		0.748161	0.890299	0.644877	0.57092
hsa-miR-6075	0.000278276	0.000208195	0.000314324	0.000279842	0.000179454		0.748161	0.890299	0.644877	0.57092
hsa-miR-6076	0.000278276	0.000208195	0.000314324	0.000279842	0.000179454		0.748161	0.890299	0.644877	0.57092
hsa-miR-6077	0.000278276	0.000208195	0.000314324	0.000279842	0.000179454		0.748161	0.890299	0.644877	0.57092
hsa-miR-6078	0.000278276	0.000208195	0.000314324	0.000279842	0.000179454		0.748161	0.890299	0.644877	0.57092
hsa-miR-6079	0.000278276	0.000208195	0.000314324	0.000279842	0.000179454		0.748161	0.890299	0.644877	0.57092
hsa-miR-608	0.000278276	0.000208195	0.000314324	0.000279842	0.000179454		0.748161	0.890299	0.644877	0.57092
hsa-miR-6080	0.000278276	0.000208195	0.000314324	0.000279842	0.000179454		0.748161	0.890299	0.644877	0.57092
hsa-miR-6081	0.000278276	0.000208195	0.000314324	0.000279842	0.000179454		0.748161	0.890299	0.644877	0.57092
hsa-miR-6082	0.000278276	0.000208195	0.000314324	0.000279842	0.000179454		0.748161	0.890299	0.644877	0.57092
hsa-miR-6083	0.000278276	0.000208195	0.000314324	0.000279842	0.000179454		0.748161	0.890299	0.644877	0.57092
hsa-miR-6084	0.000278276	0.000208195	0.000314324	0.000279842	0.000179454		0.748161	0.890299	0.644877	0.57092
hsa-miR-6085	0.403882	0.317073	0.348419	0.341147	0.240641		0.785064	0.97913	0.595819	0.690665
hsa-miR-6086	0.000278276	0.000208195	0.000314324	0.000279842	0.000179454		0.748161	0.890299	0.644877	0.57092
hsa-miR-6087	0.0664279	0.0509712	0.136849	0.201542	0.0568499		0.767317	1.47274	0.855814	0.415422
hsa-miR-6088	0.00442932	0.00377458	0.0232355	0.0491887	0.00716969		0.85218	2.11696	1.61869	0.308566
hsa-miR-6089	0.112512	0.0953989	0.265835	0.489817	0.110097		0.847899	1.84256	0.978533	0.414155
hsa-miR-609	0.000278276	0.000208195	0.000314324	0.000279842	0.000179454		0.748161	0.890299	0.644877	0.57092
hsa-miR-6090	0.0098563	0.0122477	0.101954	0.196248	0.0171464		1.24263	1.92486	1.73964	0.168178
hsa-miR-610	0.000278276	0.000208195	0.000314324	0.000279842	0.000179454		0.748161	0.890299	0.644877	0.57092
hsa-miR-611	0.000278276	0.000208195	0.000314324	0.000279842	0.000179454		0.748161	0.890299	0.644877	0.57092
hsa-miR-612	0.000278276	0.000208195	0.000314324	0.000279842	0.000179454		0.748161	0.890299	0.644877	0.57092
hsa-miR-6124	0.0193847	0.0135638	0.0311435	0.048101	0.0163856		0.699716	1.54449	0.845286	0.526132
hsa-miR-6125	0.0360944	0.0319103	0.0655161	0.0964219	0.0303507		0.88408	1.47173	0.84087	0.463255
hsa-miR-6126	0.00583003	0.00551666	0.0233069	0.0446788	0.00714564		0.946249	1.91698	1.22566	0.306589
hsa-miR-6127	0.40686	0.293308	0.476647	0.400379	0.301947		0.720907	0.83999	0.742142	0.633482
hsa-miR-6128	0.000278276	0.000208195	0.000314324	0.000279842	0.000179454		0.748161	0.890299	0.644877	0.57092
hsa-miR-6129	0.000278276	0.000208195	0.000314324	0.000279842	0.000179454		0.748161	0.890299	0.644877	0.57092
hsa-miR-613	0.000278276	0.000208195	0.000314324	0.000279842	0.000179454		0.748161	0.890299	0.644877	0.57092
hsa-miR-6130	0.000278276	0.000208195	0.000314324	0.000279842	0.000179454		0.748161	0.890299	0.644877	0.57092
hsa-miR-6131	0.0334906	0.0254177	0.0436505	0.0410031	0.0275426		0.758953	0.939349	0.822399	0.63098
hsa-miR-6132	0.0248285	0.0211535	0.028099	0.024856	0.0159485		0.851984	0.884584	0.642348	0.567583
hsa-miR-6133	0.000278276	0.000208195	0.000314324	0.000279842	0.000179454		0.748161	0.890299	0.644877	0.57092
hsa-miR-6134	0.000278276	0.000208195	0.000314324	0.000279842	0.000179454		0.748161	0.890299	0.644877	0.57092
hsa-miR-614	0.000278276	0.000208195	0.000314324	0.000279842	0.000179454		0.748161	0.890299	0.644877	0.57092
hsa-miR-615-3p	0.00256655	0.00177459	0.000314324	0.00157477	0.00124586		0.69143	5.01003	0.485421	3.9636
hsa-miR-615-5p	0.000278276	0.000208195	0.000314324	0.000279842	0.000179454		0.748161	0.890299	0.644877	0.57092
hsa-miR-616-3p	0.000278276	0.000208195	0.000314324	0.000279842	0.000179454		0.748161	0.890299	0.644877	0.57092
hsa-miR-6165	0.0761022	0.0594662	0.0696501	0.0665809	0.046176		0.7814	0.955934	0.606763	0.662971
hsa-miR-616-5p	0.000278276	0.000208195	0.000314324	0.000279842	0.000179454		0.748161	0.890299	0.644877	0.57092
hsa-miR-617	0.000278276	0.000208195	0.000314324	0.000279842	0.000179454		0.748161	0.890299	0.644877	0.57092
hsa-miR-618	0.000278276	0.000208195	0.000314324	0.000279842	0.000179454		0.748161	0.890299	0.644877	0.57092
hsa-miR-619-3p	0.000278276	0.000208195	0.000314324	0.000279842	0.000179454		0.748161	0.890299	0.644877	0.57092
hsa-miR-619-5p	0.000278276	0.00159922	0.000314324	0.00214159	0.000179454		5.74688	6.81332	0.644877	0.57092
hsa-miR-620	0.000278276	0.000208195	0.000314324	0.000279842	0.000179454		0.748161	0.890299	0.644877	0.57092
hsa-miR-621	0.000278276	0.000208195	0.000314324	0.000279842	0.000179454		0.748161	0.890299	0.644877	0.57092
hsa-miR-622	0.000278276	0.000208195	0.000314324	0.000279842	0.000179454		0.748161	0.890299	0.644877	0.57092
hsa-miR-623	0.000278276	0.000208195	0.000314324	0.000279842	0.000179454		0.748161	0.890299	0.644877	0.57092
hsa-miR-624-3p	0.000278276	0.000208195	0.000314324	0.000279842	0.000179454		0.748161	0.890299	0.644877	0.57092
hsa-miR-624-5p	0.00403996	0.0030677	0.00933194	0.00550937	0.000179454		0.759338	0.590378	0.0444197	0.0192301
hsa-miR-625-3p	0.00395467	0.00341438	0.000314324	0.00278366	0.00138606		0.86338	8.85601	0.350486	4.40964
hsa-miR-625-5p	0.0451281	0.0275851	0.0233334	0.0460148	0.0153736		0.611262	1.97206	0.340665	0.658866
hsa-miR-626	0.000278276	0.000208195	0.000314324	0.000279842	0.000179454		0.748161	0.890299	0.644877	0.57092
hsa-miR-627-3p	0.000278276	0.000208195	0.000314324	0.000279842	0.000179454		0.748161	0.890299	0.644877	0.57092
hsa-miR-627-5p	0.000278276	0.000208195	0.000314324	0.000279842	0.000179454		0.748161	0.890299	0.644877	0.57092
hsa-miR-628-3p	0.000278276	0.000208195	0.000314324	0.000279842	0.000179454		0.748161	0.890299	0.644877	0.57092
hsa-miR-628-5p	0.000278276	0.000208195	0.000314324	0.000279842	0.000179454		0.748161	0.890299	0.644877	0.57092
hsa-miR-629-3p	0.0103587	0.00482816	0.00560346	0.013472	0.0110292		0.466095	2.40423	1.06473	1.96829
hsa-miR-629-5p	0.0176981	0.00864196	0.00721223	0.00368463	0.0187223		0.488298	0.510886	1.05787	2.5959
hsa-miR-630	0.000278276	0.000208195	0.0094323	0.017404	0.0102445		0.748161	1.84515	36.8143	1.08611
hsa-miR-631	0.000278276	0.000208195	0.000314324	0.000279842	0.000179454		0.748161	0.890299	0.644877	0.57092
hsa-miR-632	0.000278276	0.000208195	0.000314324	0.000279842	0.000179454		0.748161	0.890299	0.644877	0.57092
hsa-miR-633	0.000278276	0.000208195	0.000314324	0.000279842	0.000179454		0.748161	0.890299	0.644877	0.57092
hsa-miR-634	0.00200932	0.00125862	0.00161602	0.00171189	0.00100089		0.626393	1.05933	0.498122	0.619355
hsa-miR-635	0.000278276	0.000208195	0.000314324	0.000279842	0.000179454		0.748161	0.890299	0.644877	0.57092
hsa-miR-636	0.000278276	0.000208195	0.000314324	0.000279842	0.000179454		0.748161	0.890299	0.644877	0.57092
hsa-miR-637	0.000278276	0.000208195	0.000314324	0.000279842	0.000179454		0.748161	0.890299	0.644877	0.57092
hsa-miR-638	0.00514313	0.00505088	0.00771358	0.0113011	0.00413927		0.982064	1.4651	0.804815	0.536621
hsa-miR-639	0.000278276	0.000208195	0.000314324	0.000279842	0.000179454		0.748161	0.890299	0.644877	0.57092
hsa-miR-640	0.000278276	0.000208195	0.000314324	0.000279842	0.000179454		0.748161	0.890299	0.644877	0.57092
hsa-miR-641	0.000278276	0.000208195	0.00213439	0.000279842	0.00105341		0.748161	0.131111	3.7855	0.493544
hsa-miR-642a-3p	0.0294809	0.0234341	0.078758	0.139522	0.0263953		0.79489	1.77153	0.895338	0.335145
hsa-miR-642a-5p	0.000278276	0.000208195	0.000314324	0.000279842	0.000179454		0.748161	0.890299	0.644877	0.57092
hsa-miR-642b-3p	0.000278276	0.000208195	0.00986578	0.0143731	0.000179454		0.748161	1.45687	0.644877	0.0181895
hsa-miR-642b-5p	0.000278276	0.000208195	0.000314324	0.000279842	0.000179454		0.748161	0.890299	0.644877	0.57092
hsa-miR-643	0.000278276	0.000208195	0.000314324	0.000279842	0.000179454		0.748161	0.890299	0.644877	0.57092
hsa-miR-644a	0.000278276	0.000208195	0.000314324	0.000279842	0.000179454		0.748161	0.890299	0.644877	0.57092
hsa-miR-645	0.000278276	0.000208195	0.000314324	0.000279842	0.000179454		0.748161	0.890299	0.644877	0.57092
hsa-miR-646	0.000278276	0.000208195	0.000314324	0.000279842	0.000179454		0.748161	0.890299	0.644877	0.57092
hsa-miR-647	0.000278276	0.000208195	0.000314324	0.000279842	0.000179454		0.748161	0.890299	0.644877	0.57092
hsa-miR-648	0.000278276	0.000208195	0.000314324	0.000279842	0.000179454		0.748161	0.890299	0.644877	0.57092
hsa-miR-649	0.000278276	0.000208195	0.000314324	0.000279842	0.000179454		0.748161	0.890299	0.644877	0.57092
hsa-miR-6499-3p	0.000278276	0.000208195	0.000314324	0.000279842	0.000179454		0.748161	0.890299	0.644877	0.57092
hsa-miR-6499-5p	0.000278276	0.000208195	0.000314324	0.000279842	0.000179454		0.748161	0.890299	0.644877	0.57092
hsa-miR-650	0.000278276	0.000208195	0.000314324	0.000279842	0.000179454		0.748161	0.890299	0.644877	0.57092
hsa-miR-6500-3p	0.000278276	0.000208195	0.000314324	0.000279842	0.000179454		0.748161	0.890299	0.644877	0.57092
hsa-miR-6500-5p	0.000278276	0.000208195	0.000314324	0.000279842	0.000179454		0.748161	0.890299	0.644877	0.57092
hsa-miR-6501-3p	0.000278276	0.000208195	0.000314324	0.000279842	0.000179454		0.748161	0.890299	0.644877	0.57092
hsa-miR-6501-5p	0.000278276	0.000208195	0.000314324	0.000279842	0.000179454		0.748161	0.890299	0.644877	0.57092
hsa-miR-6502-3p	0.000278276	0.000208195	0.000314324	0.000279842	0.000179454		0.748161	0.890299	0.644877	0.57092
hsa-miR-6502-5p	0.000278276	0.000208195	0.000314324	0.000279842	0.000179454		0.748161	0.890299	0.644877	0.57092
hsa-miR-6503-3p	0.000278276	0.000208195	0.000314324	0.000279842	0.000179454		0.748161	0.890299	0.644877	0.57092
hsa-miR-6503-5p	0.000278276	0.000208195	0.000314324	0.000279842	0.000179454		0.748161	0.890299	0.644877	0.57092
hsa-miR-6504-3p	0.000278276	0.000208195	0.000314324	0.000279842	0.000179454		0.748161	0.890299	0.644877	0.57092
hsa-miR-6504-5p	0.000278276	0.000208195	0.000314324	0.000279842	0.000179454		0.748161	0.890299	0.644877	0.57092
hsa-miR-6505-3p	0.000278276	0.000208195	0.000314324	0.000279842	0.000179454		0.748161	0.890299	0.644877	0.57092
hsa-miR-6505-5p	0.000278276	0.000208195	0.000314324	0.000279842	0.000179454		0.748161	0.890299	0.644877	0.57092
hsa-miR-6506-3p	0.000278276	0.000208195	0.000314324	0.000279842	0.000179454		0.748161	0.890299	0.644877	0.57092
hsa-miR-6506-5p	0.000278276	0.000208195	0.000314324	0.000279842	0.000179454		0.748161	0.890299	0.644877	0.57092
hsa-miR-6507-3p	0.00720015	0.0059649	0.00759058	0.00766069	0.00210115		0.828441	1.00924	0.291821	0.276811
hsa-miR-6507-5p	0.000278276	0.000208195	0.000314324	0.000279842	0.000179454		0.748161	0.890299	0.644877	0.57092
hsa-miR-6508-3p	0.000278276	0.000208195	0.000314324	0.000279842	0.000179454		0.748161	0.890299	0.644877	0.57092
hsa-miR-6508-5p	0.0167958	0.0125375	0.0172624	0.0153321	0.0102321		0.746467	0.888177	0.609208	0.592742
hsa-miR-6509-3p	0.000278276	0.000208195	0.000314324	0.000279842	0.000179454		0.748161	0.890299	0.644877	0.57092
hsa-miR-6509-5p	0.000278276	0.000208195	0.000314324	0.000279842	0.000179454		0.748161	0.890299	0.644877	0.57092
hsa-miR-6510-3p	0.000278276	0.000208195	0.000314324	0.000279842	0.000179454		0.748161	0.890299	0.644877	0.57092
hsa-miR-6510-5p	0.000278276	0.000208195	0.000314324	0.000279842	0.000179454		0.748161	0.890299	0.644877	0.57092
hsa-miR-6511a-3p	0.000278276	0.000208195	0.000314324	0.000279842	0.000179454		0.748161	0.890299	0.644877	0.57092
hsa-miR-6511a-5p	0.000278276	0.000208195	0.000314324	0.000279842	0.000179454		0.748161	0.890299	0.644877	0.57092
hsa-miR-6511b-3p	0.000278276	0.000208195	0.000314324	0.000279842	0.000179454		0.748161	0.890299	0.644877	0.57092
hsa-miR-6511b-5p	0.000278276	0.000208195	0.000314324	0.000279842	0.000179454		0.748161	0.890299	0.644877	0.57092
hsa-miR-6512-3p	0.000278276	0.000208195	0.000314324	0.000279842	0.000179454		0.748161	0.890299	0.644877	0.57092
hsa-miR-6512-5p	0.00902631	0.00657202	0.0118458	0.00966293	0.00650711		0.728096	0.815724	0.720904	0.549316
hsa-miR-6513-3p	0.000278276	0.000208195	0.000314324	0.000279842	0.000179454		0.748161	0.890299	0.644877	0.57092
hsa-miR-6513-5p	0.000278276	0.000208195	0.000314324	0.000279842	0.000179454		0.748161	0.890299	0.644877	0.57092
hsa-miR-651-3p	0.000278276	0.000208195	0.000314324	0.000279842	0.000179454		0.748161	0.890299	0.644877	0.57092
hsa-miR-6514-3p	0.000278276	0.000208195	0.000314324	0.000279842	0.000179454		0.748161	0.890299	0.644877	0.57092
hsa-miR-6514-5p	0.000278276	0.000208195	0.000314324	0.000279842	0.000179454		0.748161	0.890299	0.644877	0.57092
hsa-miR-6515-3p	0.0128889	0.00999823	0.0141667	0.0128721	0.0076769		0.775723	0.908616	0.59562	0.541896
hsa-miR-6515-5p	0.000278276	0.000208195	0.000314324	0.000279842	0.000179454		0.748161	0.890299	0.644877	0.57092
hsa-miR-651-5p	0.000278276	0.000208195	0.000314324	0.000279842	0.000179454		0.748161	0.890299	0.644877	0.57092
hsa-miR-6516-3p	0.0332624	0.0252168	0.0246549	0.0242008	0.0206272		0.758119	0.981585	0.620135	0.836637
hsa-miR-6516-5p	0.00601717	0.00647413	0.00424762	0.00463923	0.00317912		1.07594	1.09219	0.528341	0.748447
hsa-miR-652-3p	0.0141298	0.0112521	0.0089853	0.0099301	0.0114166		0.796344	1.10515	0.807985	1.27059
hsa-miR-652-5p	0.000278276	0.000208195	0.000314324	0.000279842	0.000179454		0.748161	0.890299	0.644877	0.57092
hsa-miR-653-3p	0.000278276	0.000208195	0.000314324	0.000279842	0.000179454		0.748161	0.890299	0.644877	0.57092
hsa-miR-653-5p	0.000278276	0.000208195	0.000314324	0.000279842	0.000179454		0.748161	0.890299	0.644877	0.57092
hsa-miR-654-3p	0.000278276	0.000208195	0.000314324	0.000279842	0.000179454		0.748161	0.890299	0.644877	0.57092
hsa-miR-654-5p	0.000278276	0.000208195	0.000314324	0.000279842	0.000179454		0.748161	0.890299	0.644877	0.57092
hsa-miR-655-3p	0.000278276	0.000208195	0.000314324	0.000279842	0.000179454		0.748161	0.890299	0.644877	0.57092
hsa-miR-655-5p	0.000278276	0.000208195	0.000314324	0.000279842	0.000179454		0.748161	0.890299	0.644877	0.57092
hsa-miR-656-3p	0.000278276	0.000208195	0.000314324	0.000279842	0.000179454		0.748161	0.890299	0.644877	0.57092
hsa-miR-656-5p	0.000278276	0.000208195	0.000314324	0.000279842	0.000179454		0.748161	0.890299	0.644877	0.57092
hsa-miR-657	0.000278276	0.000208195	0.000314324	0.000279842	0.000179454		0.748161	0.890299	0.644877	0.57092
hsa-miR-658	0.000278276	0.000208195	0.000314324	0.000279842	0.000179454		0.748161	0.890299	0.644877	0.57092
hsa-miR-659-3p	0.000278276	0.000208195	0.000314324	0.000279842	0.000179454		0.748161	0.890299	0.644877	0.57092
hsa-miR-659-5p	0.000278276	0.000208195	0.000314324	0.000279842	0.000179454		0.748161	0.890299	0.644877	0.57092
hsa-miR-660-3p	0.000278276	0.000208195	0.000314324	0.000279842	0.000179454		0.748161	0.890299	0.644877	0.57092
hsa-miR-660-5p	0.0476309	0.00762959	0.0420616	0.0400972	0.03453		0.160182	0.953298	0.724949	0.820939
hsa-miR-661	0.000278276	0.000208195	0.000314324	0.000279842	0.000179454		0.748161	0.890299	0.644877	0.57092
hsa-miR-662	0.000278276	0.000208195	0.000314324	0.000279842	0.000179454		0.748161	0.890299	0.644877	0.57092
hsa-miR-663a	0.000278276	0.000208195	0.0122077	0.0255519	0.000179454		0.748161	2.09309	0.644877	0.0147
hsa-miR-663b	0.000278276	0.000208195	0.000314324	0.000279842	0.000179454		0.748161	0.890299	0.644877	0.57092
hsa-miR-664a-3p	0.0129919	0.00960197	0.00889883	0.00887151	0.0077315		0.739074	0.99693	0.595102	0.868823
hsa-miR-664a-5p	0.000278276	0.000208195	0.000314324	0.000279842	0.000179454		0.748161	0.890299	0.644877	0.57092
hsa-miR-664b-3p	0.123066	0.0871323	0.0429232	0.041338	0.0885937		0.708011	0.963071	0.719886	2.06401
hsa-miR-664b-5p	0.000278276	0.000208195	0.000314324	0.000279842	0.000179454		0.748161	0.890299	0.644877	0.57092
hsa-miR-665	0.000278276	0.000208195	0.000314324	0.000279842	0.000179454		0.748161	0.890299	0.644877	0.57092
hsa-miR-668-3p	0.000278276	0.000208195	0.000314324	0.000279842	0.000179454		0.748161	0.890299	0.644877	0.57092
hsa-miR-668-5p	0.000278276	0.000208195	0.000314324	0.000279842	0.000179454		0.748161	0.890299	0.644877	0.57092
hsa-miR-670-3p	0.000278276	0.000208195	0.000314324	0.000279842	0.000179454		0.748161	0.890299	0.644877	0.57092
hsa-miR-670-5p	0.000278276	0.000208195	0.000314324	0.000279842	0.000179454		0.748161	0.890299	0.644877	0.57092
hsa-miR-671-3p	0.000278276	0.000208195	0.000314324	0.000279842	0.000179454		0.748161	0.890299	0.644877	0.57092
hsa-miR-6715a-3p	0.000278276	0.000208195	0.000314324	0.000279842	0.000179454		0.748161	0.890299	0.644877	0.57092
hsa-miR-6715b-3p	0.000278276	0.000208195	0.000314324	0.000279842	0.000179454		0.748161	0.890299	0.644877	0.57092
hsa-miR-6715b-5p	0.000278276	0.000208195	0.000314324	0.000279842	0.000179454		0.748161	0.890299	0.644877	0.57092
hsa-miR-671-5p	0.000278276	0.000208195	0.000314324	0.000279842	0.000179454		0.748161	0.890299	0.644877	0.57092
hsa-miR-6716-3p	0.00835071	0.00247018	0.00345008	0.0144859	0.00202383		0.295804	4.1987	0.242354	0.586603
hsa-miR-6716-5p	0.000278276	0.000208195	0.000314324	0.000279842	0.000179454		0.748161	0.890299	0.644877	0.57092
[truncated: 551 more rows]
